# Supplementary material for: 2-Iodo-3-(4-meth­oxy­anilino)-5,5-dimethyl­cyclo­hex-2-en-1-one
Source: Acta Crystallogr Sect E Struct Rep Online. 2012 Jan 25;68(Pt 2):o506. doi: 10.1107/S1600536812002255 (PMC3275251; doi:10.1107/S1600536812002255)
Supplement: Supplementary file 1 [file e-68-0o506-sup1.cif]

##############################################################################
#                                                                            #
# This CIF contains the data in a paper accepted for publication in          #
# Acta Crystallographica Section E. It conforms to the requirements of       #
# Notes for Authors for Acta Crystallographica Section E, and has been       #
# peer reviewed under the auspices of the IUCr Commission on Journals.       #
#                                                                            #
# Full details of the Crystallographic Information File format               #
# are given in the paper "The Crystallographic Information File (CIF):       #
# a New Standard Archive File for Crystallography" by S. R. Hall, F. H.      #
# Allen and I. D. Brown [Acta Cryst. (1991), A47, 655-685].                  #
#                                                                            #
# The current version of the core CIF dictionary is obtainable from          #
# ftp://ftp.iucr.org/pub/cif_core.dic.                                       #
#                                                                            #
# Software is freely available for graphical display of the structure(s)     #
# in this CIF. For information consult the CIF software page                 #
# http://www.iucr.org/resources/cif/software.                                #
#                                                                            #
# This file may be used for bona fide research purposes within the           #
# scientific community so long as proper attribution is given to the journal # 
# article from which it was obtained.                                        #
#                                                                            #
##############################################################################
data_I
_audit_creation_method     SHELXL-97
_chemical_name_systematic
;
2-Iodo-3-(4-methoxyanilino)-5,5-dimethylcyclohex-2-en-1-one
;
_chemical_name_common     ?
_chemical_formula_moiety     'C15 H18 I N O2'
_chemical_formula_sum     'C15 H18 I N O2'
_chemical_formula_iupac     'C15 H18 I N O2'
_chemical_formula_weight     371.20
_chemical_melting_point     ?
_symmetry_cell_setting     orthorhombic
_symmetry_space_group_name_H-M     'P b c a'
_symmetry_space_group_name_hall     '-P 2ac 2ab'
loop_
    _symmetry_equiv_pos_as_xyz
    'x, y, z'
    '-x+1/2, -y, z+1/2'
    'x+1/2, -y+1/2, -z'
    '-x, y+1/2, -z+1/2'
    '-x, -y, -z'
    'x-1/2, y, -z-1/2'
    '-x-1/2, y-1/2, z'
    'x, -y-1/2, z-1/2'
_cell_length_a     15.922(5)
_cell_length_b     10.107(5)
_cell_length_c     19.034(5)
_cell_angle_alpha     90.0
_cell_angle_beta     90.0
_cell_angle_gamma     90.0
_cell_volume     3063(2)
_cell_formula_units_Z     8
_cell_measurement_reflns_used     3785
_cell_measurement_theta_min     2.14
_cell_measurement_theta_max     28.34
_cell_measurement_temperature     298(2)
_cell_special_details     ?
_exptl_crystal_description     Block
_exptl_crystal_colour     Colourless
_exptl_crystal_size_max     0.20
_exptl_crystal_size_mid     0.20
_exptl_crystal_size_min     0.20
_exptl_crystal_density_diffrn     1.610
_exptl_crystal_density_meas     ?
_exptl_crystal_density_method     'not measured'
_exptl_crystal_F_000     1472
_exptl_absorpt_coefficient_mu     2.089
_exptl_absorpt_correction_type     none
_exptl_absorpt_process_details     ?
_exptl_absorpt_correction_T_min     ?
_exptl_absorpt_correction_T_max     ?
_exptl_special_details     ?
_diffrn_ambient_temperature     298(2)
_diffrn_radiation_type     MoK\a
_diffrn_radiation_wavelength     0.71073
_diffrn_radiation_source     'fine-focus sealed tube'
_diffrn_radiation_monochromator     graphite
_diffrn_measurement_device_type     'Bruker SMART APEXII area-detector'
_diffrn_measurement_method     '\w and \f scans'
_diffrn_detector_area_resol_mean     ?
_diffrn_reflns_number     15382
_diffrn_reflns_av_R_equivalents     0.0247
_diffrn_reflns_av_sigmaI/netI     0.0226
_diffrn_reflns_theta_min     2.14
_diffrn_reflns_theta_max     28.34
_diffrn_reflns_theta_full     28.34
_diffrn_measured_fraction_theta_max     0.989
_diffrn_measured_fraction_theta_full     0.989
_diffrn_reflns_limit_h_min     -20
_diffrn_reflns_limit_h_max     21
_diffrn_reflns_limit_k_min     -13
_diffrn_reflns_limit_k_max     13
_diffrn_reflns_limit_l_min     -18
_diffrn_reflns_limit_l_max     25
_diffrn_standards_number     ?
_diffrn_standards_interval_count     ?
_diffrn_standards_interval_time     ?
_diffrn_standards_decay_%     ?
_refine_special_details
;
Refinement of <i>F</i>^2^ against ALL reflections. The weighted <i>R</i>-factor
<i>wR</i> and goodness of fit <i>S</i> are based on <i>F</i>^2^, conventional
<i>R</i>-factors <i>R</i> are based on <i>F</i>, with <i>F</i> set to zero for
negative <i>F</i>^2^. The threshold expression of <i>F</i>^2^ >
\s(<i>F</i>^2^) is used only for calculating <i>R</i>-factors(gt) <i>etc</i>.
and is not relevant to the choice of reflections for refinement.
<i>R</i>-factors based on <i>F</i>^2^ are statistically about twice as large
as those based on <i>F</i>, and <i>R</i>- factors based on ALL data will be
even larger.
;
_reflns_number_total     3785
_reflns_number_gt     2793
_reflns_threshold_expression     I>2sigma(I)
_refine_ls_structure_factor_coef     Fsqd
_refine_ls_matrix_type     full
_refine_ls_R_factor_all     0.0441
_refine_ls_R_factor_gt     0.0267
_refine_ls_wR_factor_gt     0.0651
_refine_ls_wR_factor_ref     0.0737
_refine_ls_goodness_of_fit_ref     0.929
_refine_ls_restrained_S_all     0.929
_refine_ls_number_reflns     3785
_refine_ls_number_parameters     172
_refine_ls_number_restraints     0
_refine_ls_hydrogen_treatment     constr
_refine_ls_weighting_scheme     calc
_refine_ls_weighting_details
         'calc w=1/[\s^2^(Fo^2^)+(0.0379P)^2^+1.6353P] where P=(Fo^2^+2Fc^2^)/3'
_atom_sites_solution_hydrogens     geom
_atom_sites_solution_primary     direct
_atom_sites_solution_secondary     difmap
_refine_ls_shift/su_max     0.001
_refine_ls_shift/su_mean     0.000
_refine_diff_density_max     0.457
_refine_diff_density_min     -0.533
_refine_ls_extinction_method     none
_refine_ls_extinction_coef     ?
loop_
    _atom_type_symbol
    _atom_type_description
    _atom_type_scat_dispersion_real
    _atom_type_scat_dispersion_imag
    _atom_type_scat_source
    'I' 'I' -0.4742 1.8119
                         'International Tables Vol C Tables 4.2.6.8 and 6.1.1.4'
    'O' 'O' 0.0106 0.0060
                         'International Tables Vol C Tables 4.2.6.8 and 6.1.1.4'
    'N' 'N' 0.0061 0.0033
                         'International Tables Vol C Tables 4.2.6.8 and 6.1.1.4'
    'C' 'C' 0.0033 0.0016
                         'International Tables Vol C Tables 4.2.6.8 and 6.1.1.4'
    'H' 'H' 0.0000 0.0000
                         'International Tables Vol C Tables 4.2.6.8 and 6.1.1.4'
_computing_data_collection     'APEX2 (Bruker, 2008)'
_computing_cell_refinement     'SAINT (Bruker, 2008)'
_computing_data_reduction     'SAINT (Bruker, 2008)'
_computing_structure_solution     'SHELXS97 (Sheldrick, 2008)'
_computing_structure_refinement     'SHELXL97 (Sheldrick, 2008)'
_computing_molecular_graphics
                              'ORTEP-3 (Farrugia, 1997) and PLATON (Spek, 2009)'
_computing_publication_material
;
SHELXL97 (Sheldrick, 2008),  PLATON (Spek, 2009) and publCIF
(Westrip, 2010)
;
loop_
    _atom_site_type_symbol
    _atom_site_label
    _atom_site_fract_x
    _atom_site_fract_y
    _atom_site_fract_z
    _atom_site_U_iso_or_equiv
    _atom_site_adp_type
    _atom_site_calc_flag
    _atom_site_refinement_flags
    _atom_site_occupancy
    _atom_site_symmetry_multiplicity
    _atom_site_disorder_assembly
    _atom_site_disorder_group
    I I1 0.423501(11) 0.337299(16) 0.478996(11) 0.05300(8) Uani d . 1 1 . .
    O O1 0.52198(11) 0.14887(18) 0.37743(10) 0.0540(5) Uani d . 1 1 . .
    O O2 0.07995(12) -0.1517(2) 0.71999(11) 0.0631(6) Uani d . 1 1 . .
    N N1 0.30564(14) 0.1095(2) 0.54533(12) 0.0460(5) Uani d . 1 1 . .
    H H1 0.3092 0.1935 0.5520 0.055 Uiso calc R 1 1 . .
    C C1 0.45213(16) -0.0582(3) 0.38180(14) 0.0477(6) Uani d . 1 1 . .
    H H1A 0.4938 -0.1126 0.4052 0.057 Uiso calc R 1 1 . .
    H H1B 0.4621 -0.0650 0.3317 0.057 Uiso calc R 1 1 . .
    C C2 0.46504(15) 0.0831(2) 0.40367(13) 0.0401(5) Uani d . 1 1 . .
    C C3 0.40963(15) 0.1356(2) 0.45650(14) 0.0390(5) Uani d . 1 1 . .
    C C4 0.35334(15) 0.0597(2) 0.49300(12) 0.0378(5) Uani d . 1 1 . .
    C C5 0.34440(16) -0.0847(2) 0.47456(12) 0.0417(5) Uani d . 1 1 . .
    H H5A 0.2873 -0.1125 0.4844 0.050 Uiso calc R 1 1 . .
    H H5B 0.3816 -0.1360 0.5044 0.050 Uiso calc R 1 1 . .
    C C6 0.36464(17) -0.1148(3) 0.39783(13) 0.0456(6) Uani d . 1 1 . .
    C C7 0.3655(2) -0.2658(3) 0.38817(17) 0.0698(9) Uani d . 1 1 . .
    H H7A 0.3780 -0.2866 0.3401 0.105 Uiso calc R 1 1 . .
    H H7B 0.3115 -0.3012 0.4003 0.105 Uiso calc R 1 1 . .
    H H7C 0.4076 -0.3039 0.4181 0.105 Uiso calc R 1 1 . .
    C C8 0.29981(18) -0.0539(3) 0.34872(15) 0.0585(7) Uani d . 1 1 . .
    H H8A 0.3142 -0.0742 0.3009 0.088 Uiso calc R 1 1 . .
    H H8B 0.2990 0.0403 0.3550 0.088 Uiso calc R 1 1 . .
    H H8C 0.2453 -0.0895 0.3592 0.088 Uiso calc R 1 1 . .
    C C9 0.24994(15) 0.0393(2) 0.59096(12) 0.0381(5) Uani d . 1 1 . .
    C C10 0.16832(16) 0.0851(2) 0.59962(13) 0.0424(5) Uani d . 1 1 . .
    H H10 0.1502 0.1594 0.5751 0.051 Uiso calc R 1 1 . .
    C C11 0.11454(15) 0.0208(3) 0.64420(13) 0.0455(6) Uani d . 1 1 . .
    H H11 0.0605 0.0536 0.6508 0.055 Uiso calc R 1 1 . .
    C C12 0.13951(16) -0.0923(3) 0.67950(12) 0.0437(6) Uani d . 1 1 . .
    C C13 0.22144(16) -0.1371(3) 0.67234(13) 0.0437(6) Uani d . 1 1 . .
    H H13 0.2393 -0.2119 0.6965 0.052 Uiso calc R 1 1 . .
    C C14 0.27628(15) -0.0696(2) 0.62894(13) 0.0432(5) Uani d . 1 1 . .
    H H14 0.3317 -0.0978 0.6252 0.052 Uiso calc R 1 1 . .
    C C15 0.1004(2) -0.2714(3) 0.75369(18) 0.0698(9) Uani d . 1 1 . .
    H H15A 0.0528 -0.3020 0.7801 0.105 Uiso calc R 1 1 . .
    H H15B 0.1469 -0.2573 0.7849 0.105 Uiso calc R 1 1 . .
    H H15C 0.1154 -0.3364 0.7191 0.105 Uiso calc R 1 1 . .
loop_
    _atom_site_aniso_label
    _atom_site_aniso_U_11
    _atom_site_aniso_U_22
    _atom_site_aniso_U_33
    _atom_site_aniso_U_12
    _atom_site_aniso_U_13
    _atom_site_aniso_U_23
    I1 0.05114(12) 0.03804(11) 0.06982(15) -0.00787(7) 0.00678(9) -0.00135(8)
    O1 0.0359(9) 0.0657(12) 0.0603(12) -0.0075(8) 0.0092(9) 0.0037(9)
    O2 0.0516(12) 0.0801(16) 0.0577(12) -0.0013(10) 0.0190(9) 0.0170(10)
    N1 0.0504(12) 0.0374(11) 0.0503(12) -0.0041(9) 0.0158(10) -0.0014(9)
    C1 0.0425(13) 0.0544(15) 0.0463(14) 0.0056(12) 0.0054(12) -0.0065(12)
    C2 0.0310(11) 0.0487(14) 0.0406(13) -0.0014(10) -0.0019(10) 0.0016(11)
    C3 0.0388(12) 0.0349(12) 0.0432(13) -0.0038(9) -0.0004(10) -0.0004(10)
    C4 0.0368(12) 0.0384(12) 0.0381(12) -0.0022(10) -0.0006(10) -0.0005(10)
    C5 0.0459(14) 0.0373(12) 0.0419(13) -0.0069(10) 0.0024(11) 0.0000(10)
    C6 0.0489(14) 0.0450(14) 0.0428(14) -0.0053(11) 0.0023(12) -0.0077(11)
    C7 0.088(2) 0.0530(18) 0.0683(19) -0.0100(17) 0.0057(18) -0.0191(15)
    C8 0.0502(15) 0.075(2) 0.0503(16) -0.0110(15) -0.0060(13) -0.0034(14)
    C9 0.0406(12) 0.0369(11) 0.0370(12) -0.0015(10) 0.0040(10) -0.0040(10)
    C10 0.0464(13) 0.0411(13) 0.0398(13) 0.0056(11) 0.0006(11) 0.0000(10)
    C11 0.0354(12) 0.0572(16) 0.0440(13) 0.0067(11) 0.0054(11) -0.0043(12)
    C12 0.0440(13) 0.0552(15) 0.0318(12) -0.0019(11) 0.0072(11) -0.0021(11)
    C13 0.0458(14) 0.0488(14) 0.0367(13) 0.0052(11) 0.0041(11) 0.0042(10)
    C14 0.0358(12) 0.0499(14) 0.0440(13) 0.0078(11) 0.0038(11) -0.0008(11)
    C15 0.083(2) 0.067(2) 0.0587(18) -0.0143(18) 0.0167(17) 0.0092(16)
_geom_special_details
;
All e.s.d.'s (except the e.s.d. in the dihedral angle between two l.s. planes)
are estimated using the full covariance matrix. The cell e.s.d.'s are taken
into account individually in the estimation of e.s.d.'s in distances, angles
and torsion angles; correlations between e.s.d.'s in cell parameters are only
used when they are defined by crystal symmetry. An approximate (isotropic)
treatment of cell e.s.d.'s is used for estimating e.s.d.'s involving l.s.
planes.
;
loop_
    _geom_bond_atom_site_label_1
    _geom_bond_atom_site_label_2
    _geom_bond_site_symmetry_2
    _geom_bond_distance
    _geom_bond_publ_flag
    I1 C3 . 2.095(3) ?
    O1 C2 . 1.230(3) ?
    O2 C12 . 1.361(3) ?
    O2 C15 . 1.407(4) ?
    N1 C4 . 1.350(3) ?
    N1 C9 . 1.430(3) ?
    N1 H1 . 0.8600 ?
    C1 C2 . 1.501(4) ?
    C1 C6 . 1.537(4) ?
    C1 H1A . 0.9700 ?
    C1 H1B . 0.9700 ?
    C2 C3 . 1.439(3) ?
    C3 C4 . 1.369(3) ?
    C4 C5 . 1.508(3) ?
    C5 C6 . 1.526(3) ?
    C5 H5A . 0.9700 ?
    C5 H5B . 0.9700 ?
    C6 C8 . 1.523(4) ?
    C6 C7 . 1.537(4) ?
    C7 H7A . 0.9600 ?
    C7 H7B . 0.9600 ?
    C7 H7C . 0.9600 ?
    C8 H8A . 0.9600 ?
    C8 H8B . 0.9600 ?
    C8 H8C . 0.9600 ?
    C9 C14 . 1.382(3) ?
    C9 C10 . 1.389(3) ?
    C10 C11 . 1.369(3) ?
    C10 H10 . 0.9300 ?
    C11 C12 . 1.385(4) ?
    C11 H11 . 0.9300 ?
    C12 C13 . 1.387(3) ?
    C13 C14 . 1.382(3) ?
    C13 H13 . 0.9300 ?
    C14 H14 . 0.9300 ?
    C15 H15A . 0.9600 ?
    C15 H15B . 0.9600 ?
    C15 H15C . 0.9600 ?
loop_
    _geom_angle_atom_site_label_1
    _geom_angle_atom_site_label_2
    _geom_angle_atom_site_label_3
    _geom_angle_site_symmetry_1
    _geom_angle_site_symmetry_3
    _geom_angle
    _geom_angle_publ_flag
    C12 O2 C15 . . 118.4(2) ?
    C4 N1 C9 . . 127.7(2) ?
    C4 N1 H1 . . 116.1 ?
    C9 N1 H1 . . 116.1 ?
    C2 C1 C6 . . 115.0(2) ?
    C2 C1 H1A . . 108.5 ?
    C6 C1 H1A . . 108.5 ?
    C2 C1 H1B . . 108.5 ?
    C6 C1 H1B . . 108.5 ?
    H1A C1 H1B . . 107.5 ?
    O1 C2 C3 . . 122.4(2) ?
    O1 C2 C1 . . 120.2(2) ?
    C3 C2 C1 . . 117.4(2) ?
    C4 C3 C2 . . 123.3(2) ?
    C4 C3 I1 . . 120.70(18) ?
    C2 C3 I1 . . 115.92(17) ?
    N1 C4 C3 . . 122.3(2) ?
    N1 C4 C5 . . 118.7(2) ?
    C3 C4 C5 . . 119.1(2) ?
    C4 C5 C6 . . 113.3(2) ?
    C4 C5 H5A . . 108.9 ?
    C6 C5 H5A . . 108.9 ?
    C4 C5 H5B . . 108.9 ?
    C6 C5 H5B . . 108.9 ?
    H5A C5 H5B . . 107.7 ?
    C8 C6 C5 . . 111.3(2) ?
    C8 C6 C1 . . 110.0(2) ?
    C5 C6 C1 . . 107.9(2) ?
    C8 C6 C7 . . 109.5(2) ?
    C5 C6 C7 . . 108.3(2) ?
    C1 C6 C7 . . 109.7(2) ?
    C6 C7 H7A . . 109.5 ?
    C6 C7 H7B . . 109.5 ?
    H7A C7 H7B . . 109.5 ?
    C6 C7 H7C . . 109.5 ?
    H7A C7 H7C . . 109.5 ?
    H7B C7 H7C . . 109.5 ?
    C6 C8 H8A . . 109.5 ?
    C6 C8 H8B . . 109.5 ?
    H8A C8 H8B . . 109.5 ?
    C6 C8 H8C . . 109.5 ?
    H8A C8 H8C . . 109.5 ?
    H8B C8 H8C . . 109.5 ?
    C14 C9 C10 . . 119.1(2) ?
    C14 C9 N1 . . 121.7(2) ?
    C10 C9 N1 . . 119.1(2) ?
    C11 C10 C9 . . 120.0(2) ?
    C11 C10 H10 . . 120.0 ?
    C9 C10 H10 . . 120.0 ?
    C10 C11 C12 . . 120.9(2) ?
    C10 C11 H11 . . 119.6 ?
    C12 C11 H11 . . 119.6 ?
    O2 C12 C11 . . 116.0(2) ?
    O2 C12 C13 . . 124.5(2) ?
    C11 C12 C13 . . 119.4(2) ?
    C14 C13 C12 . . 119.5(2) ?
    C14 C13 H13 . . 120.3 ?
    C12 C13 H13 . . 120.3 ?
    C9 C14 C13 . . 120.9(2) ?
    C9 C14 H14 . . 119.5 ?
    C13 C14 H14 . . 119.5 ?
    O2 C15 H15A . . 109.5 ?
    O2 C15 H15B . . 109.5 ?
    H15A C15 H15B . . 109.5 ?
    O2 C15 H15C . . 109.5 ?
    H15A C15 H15C . . 109.5 ?
    H15B C15 H15C . . 109.5 ?
loop_
    _geom_torsion_atom_site_label_1
    _geom_torsion_atom_site_label_2
    _geom_torsion_atom_site_label_3
    _geom_torsion_atom_site_label_4
    _geom_torsion_site_symmetry_1
    _geom_torsion_site_symmetry_2
    _geom_torsion_site_symmetry_3
    _geom_torsion_site_symmetry_4
    _geom_torsion
    _geom_torsion_publ_flag
    C6 C1 C2 O1 . . . . -160.3(2) ?
    C6 C1 C2 C3 . . . . 20.7(3) ?
    O1 C2 C3 C4 . . . . -171.1(2) ?
    C1 C2 C3 C4 . . . . 7.9(4) ?
    O1 C2 C3 I1 . . . . 6.0(3) ?
    C1 C2 C3 I1 . . . . -174.98(17) ?
    C9 N1 C4 C3 . . . . -174.5(2) ?
    C9 N1 C4 C5 . . . . 5.2(4) ?
    C2 C3 C4 N1 . . . . 175.8(2) ?
    I1 C3 C4 N1 . . . . -1.1(3) ?
    C2 C3 C4 C5 . . . . -3.9(4) ?
    I1 C3 C4 C5 . . . . 179.19(17) ?
    N1 C4 C5 C6 . . . . 151.7(2) ?
    C3 C4 C5 C6 . . . . -28.6(3) ?
    C4 C5 C6 C8 . . . . -67.4(3) ?
    C4 C5 C6 C1 . . . . 53.4(3) ?
    C4 C5 C6 C7 . . . . 172.1(2) ?
    C2 C1 C6 C8 . . . . 71.8(3) ?
    C2 C1 C6 C5 . . . . -49.8(3) ?
    C2 C1 C6 C7 . . . . -167.7(2) ?
    C4 N1 C9 C14 . . . . 53.2(4) ?
    C4 N1 C9 C10 . . . . -129.6(3) ?
    C14 C9 C10 C11 . . . . -1.4(4) ?
    N1 C9 C10 C11 . . . . -178.7(2) ?
    C9 C10 C11 C12 . . . . -2.0(4) ?
    C15 O2 C12 C11 . . . . 176.3(3) ?
    C15 O2 C12 C13 . . . . -4.2(4) ?
    C10 C11 C12 O2 . . . . -177.1(2) ?
    C10 C11 C12 C13 . . . . 3.3(4) ?
    O2 C12 C13 C14 . . . . 179.2(2) ?
    C11 C12 C13 C14 . . . . -1.3(4) ?
    C10 C9 C14 C13 . . . . 3.4(4) ?
    N1 C9 C14 C13 . . . . -179.4(2) ?
    C12 C13 C14 C9 . . . . -2.0(4) ?
loop_
    _geom_hbond_atom_site_label_D
    _geom_hbond_atom_site_label_H
    _geom_hbond_atom_site_label_A
    _geom_hbond_site_symmetry_A
    _geom_hbond_distance_DH
    _geom_hbond_distance_HA
    _geom_hbond_distance_DA
    _geom_hbond_angle_DHA
    C14 H14 O1 5_656 0.93 2.39 3.313(3) 173.7
    N1 H1 I1 1 0.86 2.71 3.227(2) 119.8
data_global
_journal_date_recd_electronic     2012-01-12
_journal_date_accepted     2012-01-18
_journal_name_full     'Acta Crystallographica, Section E'
_journal_year     2012
_journal_volume     68
_journal_issue      2
_journal_page_first     o506
_journal_page_last     o506
_journal_paper_category     QO
_journal_paper_doi     10.1107/S1600536812002255
_journal_coeditor_code     KP2383
_publ_contact_author_name     'Seshadri, P. R.'
_publ_contact_author_address
;
Post Graduate and Research Department of Physics,
Agurchand Manmull Jain College,
Chennai 600 114, India
;
_publ_contact_author_email     'seshadri_pr@yahoo.com'
_publ_contact_author_fax     ?
_publ_contact_author_phone     '+919444225095'
_publ_section_title
;
2-Iodo-3-(4-methoxyanilino)-5,5-dimethylcyclohex-2-en-1-one
;
loop_
    _publ_author_name
    _publ_author_footnote
    _publ_author_address
    'Paramasivam, S.' .
;
Post Graduate and Research Department of Physics
Agurchand Manmull Jain College,
Chennai 600 114, India
;
    'Bhaskar, G.' .
;
Organic Chemistry Division, Central Leather Research Institute, Chennai 600 020,
India
;
    'Seshadri, P. R.' .
;
Post Graduate and Research Department of Physics,
Agurchand Manmull Jain College,
Chennai 600 114, India
;
    'Perumal, P. T.' .
;
Organic Chemistry Division, Central Leather Research Institute, Chennai 600 020,
India
;
