# Supplementary material for: 2-Iodo-3-(4-meth­oxy­anilino)-5,5-dimethyl­cyclo­hex-2-en-1-one
Source: Acta Crystallogr Sect E Struct Rep Online. 2012 Jan 25;68(Pt 2):o506. doi: 10.1107/S1600536812002255 (PMC3275251; doi:10.1107/S1600536812002255)
Supplement: Supplementary file 2 [file e-68-0o506-Isup2.hkl]

#
# h,k,l, Fc-squared, Fo-squared, sigma(Fo-squared) and status flag
#
data_I
_shelx_title ' SPJAIN in Pbca'
_shelx_refln_list_code          4
_shelx_F_calc_maximum      442.48
_exptl_crystal_F_000      1472.00
_reflns_d_resolution_high  0.7487
 
loop_
 _symmetry_equiv_pos_as_xyz
 'x, y, z'
 '-x+1/2, -y, z+1/2'
 'x+1/2, -y+1/2, -z'
 '-x, y+1/2, -z+1/2'
 '-x, -y, -z'
 'x-1/2, y, -z-1/2'
 '-x-1/2, y-1/2, z'
 'x, -y-1/2, z-1/2'
 
_cell_length_a    15.9220
_cell_length_b    10.1070
_cell_length_c    19.0340
_cell_angle_alpha  90.000
_cell_angle_beta   90.000
_cell_angle_gamma  90.000
 
_shelx_F_squared_multiplier     1.000
 
loop_
 _refln_index_h
 _refln_index_k
 _refln_index_l
 _refln_F_squared_calc
 _refln_F_squared_meas
 _refln_F_squared_sigma
 _refln_observed_status
   2   0   0    19475.76    21759.21    430.23 o
   4   0   0    46885.28    49456.31    964.61 o
   6   0   0    75459.48    74734.20   1452.89 o
   8   0   0    24426.88    23545.02    496.82 o
  10   0   0        1.22       70.00     30.73 o
  12   0   0    12532.61    12493.83    314.14 o
  14   0   0    10857.48    10914.60    297.07 o
  16   0   0       87.04       90.49     44.39 o
  18   0   0     3346.33     3578.45    165.61 o
  20   0   0     1349.49     1528.01    122.92 o
   2   1   0    87316.73    80551.05    933.15 o
   4   1   0   113638.08   109116.59   1609.73 o
   6   1   0     5942.49     6149.83     82.84 o
   8   1   0    46972.34    47961.96    679.04 o
  10   1   0    38641.16    38853.77    446.45 o
  12   1   0     3797.13     3779.83     72.32 o
  14   1   0     1860.70     1955.25     55.70 o
  16   1   0     4979.82     4918.42     96.95 o
  18   1   0      605.10      583.92     53.08 o
  20   1   0      230.90      354.44     66.58 o
   0   2   0     1455.76     1670.18     36.91 o
   2   2   0    34563.21    35232.49    421.85 o
   4   2   0     8864.04     9342.36    116.75 o
   6   2   0    22079.99    22494.65    266.08 o
   8   2   0     6288.51     6671.83     97.10 o
  10   2   0     1466.97     1694.44     44.47 o
  12   2   0     4703.76     4641.39     84.57 o
  14   2   0     2874.35     2811.40     67.68 o
  16   2   0       77.16       38.32     23.96 o
  18   2   0      311.98      305.85     34.59 o
  20   2   0      601.70      676.63     46.86 o
   2   3   0       14.65       21.35      8.62 o
   4   3   0     1244.90     1188.03     38.17 o
   6   3   0      809.22      872.05     65.28 o
   8   3   0      467.51      499.83     24.81 o
  10   3   0       80.44       70.25     18.58 o
  12   3   0        2.32       -8.19     18.56 o
  14   3   0       20.41       32.44     21.69 o
  16   3   0      686.45      634.70     39.21 o
  18   3   0       21.21      -22.90     22.90 o
  20   3   0      361.98      414.38     49.61 o
   0   4   0   101085.45   100010.00   1330.44 o
   2   4   0    10353.86    10540.85    143.22 o
   4   4   0     1892.16     1973.83     41.06 o
   6   4   0    10088.19     9652.66    131.09 o
   8   4   0    11672.07    12010.47    161.47 o
  10   4   0      474.72      541.62     30.50 o
  12   4   0     5198.42     5176.62    152.47 o
  14   4   0     3764.42     3790.07     82.98 o
  16   4   0      313.66      350.50     33.25 o
  18   4   0     1345.26     1366.02     58.65 o
  20   4   0      668.82      792.18    104.14 o
   2   5   0    62453.40    60716.78    736.64 o
   4   5   0    35097.95    33852.64    424.35 o
   6   5   0     5787.67     5899.42    160.78 o
   8   5   0    27667.72    27471.29    332.16 o
  10   5   0    22571.23    22519.56    284.85 o
  12   5   0     3526.28     3383.82     75.83 o
  14   5   0     1172.76     1174.28     49.32 o
  16   5   0     2263.00     2378.05     71.32 o
  18   5   0      512.88      496.64     53.73 o
   0   6   0    20488.96    18632.40    291.23 o
   2   6   0    28050.65    28048.54    327.42 o
   4   6   0     1624.41     1585.43     41.00 o
   6   6   0    48495.73    48762.16    560.02 o
   8   6   0    12243.32    12622.15    176.59 o
  10   6   0     2147.35     2099.18     81.51 o
  12   6   0     8987.83     9084.53    145.25 o
  14   6   0     4099.15     4040.84     91.36 o
  16   6   0      291.60      311.46     43.46 o
  18   6   0      691.35      698.28     99.02 o
   2   7   0    12308.18    11961.53    156.76 o
   4   7   0    13696.16    13732.46    181.41 o
   6   7   0       56.36       46.74     21.18 o
   8   7   0     1570.81     1468.50     50.25 o
  10   7   0     8584.36     8404.00    136.99 o
  12   7   0     3483.14     3353.96    131.39 o
  14   7   0      536.28      556.36     39.81 o
  16   7   0     1462.19     1374.44     75.00 o
  18   7   0      630.96      450.72     93.90 o
   0   8   0     2493.65     2642.86    107.56 o
   2   8   0      627.07      554.12     49.67 o
   4   8   0       85.54       81.01     18.04 o
   6   8   0      574.46      608.72     33.20 o
   8   8   0     1873.17     1895.14     56.49 o
  10   8   0     1189.10     1141.14     49.37 o
  12   8   0      212.43      283.01     32.46 o
  14   8   0      436.98      450.12     47.03 o
  16   8   0       88.18       99.02     68.29 o
   2   9   0     1147.59      973.66     44.70 o
   4   9   0      135.40      141.17     18.59 o
   6   9   0        8.80      -11.01     16.94 o
   8   9   0     1876.00     1828.35     56.86 o
  10   9   0     1364.63     1441.33    113.17 o
  12   9   0       27.72       70.88     38.41 o
  14   9   0      907.21      937.29    109.27 o
   0  10   0     8005.13     7385.67    223.65 o
   2  10   0     2048.38     1962.22     66.23 o
   4  10   0      267.42      292.05     45.12 o
   6  10   0     6414.87     6790.87    194.63 o
   8  10   0     1033.86     1186.47    100.18 o
  10  10   0      188.26      200.48     33.44 o
  12  10   0     1511.96     1597.34     71.09 o
  14  10   0      629.99      759.74    110.97 o
   2  11   0     4688.31     4566.10    122.53 o
   4  11   0     6662.02     6519.99    133.22 o
   6  11   0        3.03      -33.22     33.22 o
   8  11   0     1643.24     1524.60    134.87 o
  10  11   0     2319.28     2758.95    182.68 o
  12  11   0      405.59      377.31     90.49 o
   0  12   0     4318.73     4643.79    184.39 o
   2  12   0     1798.68     1760.29     88.78 o
   4  12   0      621.09      568.19     46.73 o
   6  12   0     1542.49     1603.13    146.83 o
   8  12   0     1794.85     1582.64    145.12 o
   2  13   0      391.57      342.38     49.50 o
   4  13   0     1196.56     1377.77    104.14 o
   1   1   1     1127.36     1171.16     11.75 o
   2   1   1    20240.66    20304.81    137.77 o
   3   1   1     3051.51     3271.81     44.31 o
   4   1   1      111.66      128.96      7.90 o
   5   1   1    39560.32    40253.76    350.22 o
   6   1   1       70.99       94.76      8.75 o
   7   1   1    15946.12    16214.92    153.22 o
   8   1   1      253.66      344.55     19.09 o
   9   1   1      808.46      810.10     24.17 o
  10   1   1       97.31      159.21     14.44 o
  11   1   1     4740.71     4954.51     67.44 o
  12   1   1       37.25       25.24     13.22 o
  13   1   1     4593.95     4478.82     59.01 o
  14   1   1      261.71      295.67     19.34 o
  15   1   1      766.41      815.83     28.48 o
  16   1   1       27.49       82.51     19.21 o
  17   1   1      108.10      103.07     20.53 o
  18   1   1       68.75      100.74     22.71 o
  19   1   1      460.82      482.99     31.76 o
  20   1   1        5.63       21.01     24.21 o
  21   1   1      421.53      489.57     45.22 o
   0   2   1      433.89      659.34     20.86 o
   1   2   1    21951.14    22109.52    222.12 o
   2   2   1      489.79      611.27     13.45 o
   3   2   1    85797.53    81077.31   1104.89 o
   4   2   1     2495.42     2679.85     29.98 o
   5   2   1    36887.85    37483.00    324.72 o
   6   2   1       50.65      125.51     15.15 o
   7   2   1     2526.26     2508.81     33.70 o
   8   2   1      998.12     1056.90     24.72 o
   9   2   1    15706.95    15415.67    137.25 o
  10   2   1        3.62        9.83     10.64 o
  11   2   1    11994.60    12087.37    116.06 o
  12   2   1      114.05      143.51     15.58 o
  13   2   1      463.06      446.51     21.22 o
  14   2   1       38.70       46.51     16.10 o
  15   2   1     6247.54     6122.92     77.86 o
  16   2   1      430.65      407.46     23.58 o
  17   2   1     2766.84     2838.07     53.11 o
  18   2   1        0.79       -8.51     17.44 o
  19   2   1      483.83      467.80     31.84 o
  20   2   1       58.05       87.32     24.13 o
   1   3   1    62472.95    60387.32    419.89 o
   2   3   1     2165.55     2217.45     29.42 o
   3   3   1      459.16      532.30     27.28 o
   4   3   1     1406.73     1536.84     26.25 o
   5   3   1    36445.09    35963.10    315.04 o
   6   3   1       95.80      105.84      9.92 o
   7   3   1    57267.82    57155.96    451.96 o
   8   3   1      203.81      267.18     14.89 o
   9   3   1     8101.41     8480.74     86.06 o
  10   3   1        3.11        0.86     11.40 o
  11   3   1     3654.79     3494.73     49.95 o
  12   3   1      496.35      538.49     23.16 o
  13   3   1    15848.75    15490.19    148.52 o
  14   3   1       22.80        5.14     17.56 o
  15   3   1     2988.96     2889.70     51.30 o
  16   3   1       14.64        7.00     15.87 o
  17   3   1      258.08      253.65     22.58 o
  18   3   1       24.03       23.13     17.76 o
  19   3   1     1255.54     1269.49     46.37 o
  20   3   1       16.85       10.75     27.01 o
   0   4   1     2120.64     2311.97     35.46 o
   1   4   1    11461.43    11301.26     83.80 o
   2   4   1      231.39      257.58      9.91 o
   3   4   1    47889.10    47340.36    373.97 o
   4   4   1      471.81      481.87     15.75 o
   5   4   1    22392.20    22300.10    187.82 o
   6   4   1      349.22      349.09     14.97 o
   7   4   1      602.49      511.78     18.55 o
   8   4   1        1.95       73.37     15.14 o
   9   4   1    11875.43    11667.62    113.27 o
  10   4   1        2.89        2.91     12.77 o
  11   4   1     9645.29     9560.05    100.98 o
  12   4   1        6.43       38.20     15.71 o
  13   4   1       99.93       85.64     21.42 o
  14   4   1      192.73      198.37     19.49 o
  15   4   1     1982.21     2060.17     44.82 o
  16   4   1       48.68       59.27     17.93 o
  17   4   1     2867.64     2769.58     54.64 o
  18   4   1        3.57       24.72     27.74 o
  19   4   1      103.33       96.22     24.37 o
  20   4   1       41.71       77.39     44.05 o
   1   5   1    22886.49    24196.99    198.24 o
   2   5   1     3353.91     3769.19     42.93 o
   3   5   1      234.34      262.46     11.58 o
   4   5   1      129.80      141.66     11.26 o
   5   5   1     2755.29     2829.85     39.70 o
   6   5   1       84.65       54.90     10.89 o
   7   5   1     5310.99     5340.40     63.43 o
   8   5   1      326.99      319.70     18.64 o
   9   5   1      902.19      877.57     28.53 o
  10   5   1        9.07       82.58     22.40 o
  11   5   1       35.12       43.49     15.65 o
  12   5   1      135.01      176.69     18.65 o
  13   5   1      865.42      828.82     30.18 o
  14   5   1        4.33       10.76     16.16 o
  15   5   1      626.15      590.21     28.02 o
  16   5   1       56.14       89.90     22.01 o
  17   5   1       50.59       41.22     20.70 o
  18   5   1        0.63        8.18     21.36 o
  19   5   1      167.12      214.22     50.70 o
   0   6   1     2445.66     2608.96     42.13 o
   1   6   1     1336.10     1365.35     27.09 o
   2   6   1       98.55      125.31      8.95 o
   3   6   1     1313.90     1259.17     24.29 o
   4   6   1      182.74      208.07     17.53 o
   5   6   1       44.37       59.72     11.68 o
   6   6   1      387.45      453.94     20.93 o
   7   6   1     1455.32     1447.30     32.59 o
   8   6   1        0.18       30.03     14.40 o
   9   6   1      492.80      489.38     28.12 o
  10   6   1        1.82        8.67     14.55 o
  11   6   1      220.92      241.55     19.71 o
  12   6   1        2.40       60.92     17.02 o
  13   6   1      103.36       73.97     20.36 o
  14   6   1       45.96      105.99     18.95 o
  15   6   1      249.82      291.76     29.90 o
  16   6   1        2.52      -12.40     19.57 o
  17   6   1      124.63      116.95     27.93 o
  18   6   1        0.30       15.64     37.67 o
  19   6   1       15.37        9.64     40.20 o
   1   7   1    11245.19    11327.22    142.82 o
   2   7   1        0.90       15.02      7.58 o
   3   7   1        0.70      -10.35     10.35 o
   4   7   1       98.14      113.32     13.11 o
   5   7   1     4564.45     4478.38     56.73 o
   6   7   1      282.83      282.08     17.59 o
   7   7   1     8676.06     8701.78     94.66 o
   8   7   1     1098.29     1101.23     31.80 o
   9   7   1      686.43      641.96     25.70 o
  10   7   1      113.22      153.10     18.26 o
  11   7   1      525.63      513.23     25.43 o
  12   7   1       29.15       66.64     20.87 o
  13   7   1     2674.57     2728.04     57.84 o
  14   7   1        1.07       15.95     19.12 o
  15   7   1      164.57      192.65     24.93 o
  16   7   1       43.98       56.88     25.68 o
  17   7   1      241.67      263.26    113.53 o
  18   7   1        0.51       55.03     46.47 o
   0   8   1      158.64      163.60     25.01 o
   1   8   1     3947.49     3895.91     57.82 o
   2   8   1        2.53      -11.98     13.66 o
   3   8   1    19981.92    19381.32    171.24 o
   4   8   1       39.34       28.56     11.13 o
   5   8   1     8877.91     8900.00     94.26 o
   6   8   1      304.08      303.76     18.28 o
   7   8   1        3.43       17.00     30.80 o
   8   8   1       16.28       28.82     14.78 o
   9   8   1    10096.22    10074.14    132.53 o
  10   8   1       96.55       99.06     18.27 o
  11   8   1     2300.18     2368.95     52.89 o
  12   8   1        3.79      -17.71     17.71 o
  13   8   1        9.54       -7.23     18.98 o
  14   8   1        7.89       13.10     21.87 o
  15   8   1     1522.65     1587.17     65.95 o
  16   8   1       24.13       30.41     75.12 o
  17   8   1     1001.55     1083.31     87.52 o
   1   9   1    10789.67    10592.69    126.38 o
   2   9   1       42.86       28.62     16.95 o
   3   9   1      207.16      177.07     24.40 o
   4   9   1       78.65       89.90     16.07 o
   5   9   1     6446.13     6512.90     96.43 o
   6   9   1        6.82        0.99     12.49 o
   7   9   1    10489.00    10645.74    130.05 o
   8   9   1       17.60        9.29     17.94 o
   9   9   1     1154.45     1198.18     34.97 o
  10   9   1        3.74       19.19     25.82 o
  11   9   1     1877.27     1876.40     48.21 o
  12   9   1       62.21       68.18     23.51 o
  13   9   1     2599.03     2652.64     65.53 o
  14   9   1       53.90       71.17     45.83 o
  15   9   1      944.74      938.23     80.86 o
   0  10   1        6.26      115.93     30.18 o
   1  10   1     2018.31     1838.96     51.78 o
   2  10   1       25.89       13.34     16.61 o
   3  10   1     4931.91     5086.45    107.36 o
   4  10   1        1.09      -20.54     20.54 o
   5  10   1     2882.67     3027.64     80.09 o
   6  10   1        7.14       72.14     18.84 o
   7  10   1      218.56      196.33     22.88 o
   8  10   1      219.91      228.27     31.54 o
   9  10   1     2558.31     2685.69     54.46 o
  10  10   1        3.34       14.55     17.95 o
  11  10   1     1621.33     1582.68     49.08 o
  12  10   1       61.92       99.43     24.50 o
  13  10   1       48.19       17.68     31.93 o
  14  10   1       31.46       37.08     44.30 o
   1  11   1      580.15      588.70     34.73 o
   2  11   1       17.94       75.05     21.47 o
   3  11   1       58.28       28.85     20.27 o
   4  11   1        4.54       69.97     22.79 o
   5  11   1      199.37      233.63     32.74 o
   6  11   1       92.56       76.16     33.92 o
   7  11   1      400.23      420.59     46.07 o
   8  11   1      102.16      117.05     35.92 o
   9  11   1      218.61      174.13     56.34 o
  10  11   1        8.14      -10.52     44.05 o
  11  11   1        8.24      -28.63     33.09 o
  12  11   1       17.43       45.49     51.04 o
   0  12   1       43.53      103.19     34.39 o
   1  12   1      147.68      119.24     25.34 o
   2  12   1       24.62       -3.77     19.55 o
   3  12   1      106.32       79.31     23.71 o
   4  12   1        6.47      -29.51     34.75 o
   5  12   1      313.50      319.06     30.92 o
   6  12   1        1.86       29.14     26.52 o
   7  12   1       28.57      -43.41     43.41 o
   8  12   1       17.12       37.56     51.30 o
   9  12   1      487.80      462.87     69.22 o
   1  13   1     1189.94     1148.09     71.46 o
   2  13   1       24.57       13.85     35.86 o
   3  13   1       16.39      -23.98     23.98 o
   4  13   1       26.50       40.32     31.11 o
   5  13   1      837.89      975.71     58.94 o
   0   0   2   195790.88   170727.39   3409.43 o
   1   0   2     1584.28     1644.43     28.50 o
   2   0   2    23650.40    25505.70    376.02 o
   3   0   2    44933.55    46729.79    911.68 o
   4   0   2    14334.65    14927.43    219.05 o
   5   0   2      373.44      364.66     21.73 o
   6   0   2    30829.78    32320.40    647.06 o
   7   0   2      254.69      277.14     21.10 o
   8   0   2    30280.33    30971.35    451.48 o
   9   0   2     3413.14     3739.44     87.37 o
  10   0   2      166.48      257.96     26.48 o
  11   0   2     1163.44     1166.11     52.50 o
  12   0   2    15620.81    15584.87    263.73 o
  13   0   2      770.71      751.06     49.51 o
  14   0   2     7633.03     7704.88    164.13 o
  15   0   2      121.29      124.18     23.74 o
  16   0   2       54.43       49.41     23.80 o
  17   0   2      125.15       90.97     26.20 o
  18   0   2     2092.55     2168.00     87.67 o
  19   0   2      434.71      389.66     37.92 o
  20   0   2      651.72      679.22     80.24 o
  21   0   2       80.84      112.68     42.25 o
   1   1   2     3587.10     3851.79     26.68 o
   2   1   2    26738.61    27780.12    237.71 o
   3   1   2    15205.90    16029.55    140.75 o
   4   1   2    50891.15    52063.14    734.52 o
   5   1   2      481.23      501.80     18.92 o
   6   1   2     8942.95     9257.39    226.90 o
   7   1   2     2219.86     2326.84     35.81 o
   8   1   2    12069.65    12379.80    124.25 o
   9   1   2      333.89      367.82     18.53 o
  10   1   2    23473.43    23360.96    221.56 o
  11   1   2     1605.51     1751.37     37.82 o
  12   1   2     1971.12     2093.07     44.00 o
  13   1   2      607.16      602.18     30.95 o
  14   1   2      665.08      649.29     28.49 o
  15   1   2      212.19      224.23     21.76 o
  16   1   2     3961.79     3955.54     69.10 o
  17   1   2       53.16       80.54     19.91 o
  18   1   2      895.60      787.78     35.74 o
  19   1   2      141.10      165.54     24.95 o
  20   1   2       57.87       40.11     22.88 o
  21   1   2      133.08      157.32     59.09 o
   0   2   2     3941.51     4185.98     54.27 o
   1   2   2     8506.35     9048.35     60.46 o
   2   2   2     8851.20     9399.00     73.04 o
   3   2   2     1140.65     1144.54     15.93 o
   4   2   2      355.24      348.37      9.74 o
   5   2   2     1018.96     1150.65     22.01 o
   6   2   2    10662.61    10953.80    106.96 o
   7   2   2     6484.20     6938.36     74.88 o
   8   2   2     7191.62     7526.85     74.71 o
   9   2   2       41.30       58.43     14.76 o
  10   2   2      246.37      270.03     18.24 o
  11   2   2      733.00      796.12     28.25 o
  12   2   2     1217.69     1221.96     30.93 o
  13   2   2       17.15        6.36     13.46 o
  14   2   2     1874.71     1846.41     38.83 o
  15   2   2        0.30       19.47     14.74 o
  16   2   2      270.32      269.98     21.31 o
  17   2   2       78.21      106.22     21.36 o
  18   2   2      126.24      119.20     22.64 o
  19   2   2       86.26      108.20     23.87 o
  20   2   2      408.34      379.21     36.99 o
   1   3   2      541.44      551.22     14.04 o
   2   3   2     2315.78     2274.95     24.44 o
   3   3   2      326.28      346.75     11.76 o
   4   3   2      982.36     1053.39     19.86 o
   5   3   2       69.42       83.09      8.82 o
   6   3   2      172.25      178.30     14.00 o
   7   3   2       20.12       25.28      8.74 o
   8   3   2     1463.84     1498.21     31.13 o
   9   3   2       88.42       95.40     12.23 o
  10   3   2      113.97      127.35     21.53 o
  11   3   2       56.50       63.21     14.21 o
  12   3   2      600.78      578.84     23.37 o
  13   3   2       40.62      119.06     18.51 o
  14   3   2        9.42       21.58     15.05 o
  15   3   2      810.90      779.36     29.36 o
  16   3   2       86.33       90.72     18.59 o
  17   3   2        0.72        0.86     16.20 o
  18   3   2       28.34       21.22     20.22 o
  19   3   2       23.45       25.02     21.10 o
  20   3   2       86.18       63.43     32.20 o
   0   4   2    47072.13    46034.15    447.13 o
   1   4   2      265.04      272.98     16.42 o
   2   4   2     7186.56     7180.61     65.09 o
   3   4   2     3679.06     3936.90     43.70 o
   4   4   2     6963.67     7032.55     69.38 o
   5   4   2      602.00      625.01     18.59 o
   6   4   2    11880.72    11851.58    109.91 o
   7   4   2     2935.13     3196.71     43.32 o
   8   4   2     6945.18     7012.74     82.83 o
   9   4   2      518.34      487.90     22.34 o
  10   4   2     1255.62     1270.93     45.20 o
  11   4   2      565.22      589.34     23.71 o
  12   4   2     3656.72     3581.62     54.35 o
  13   4   2       41.36       42.63     16.92 o
  14   4   2     1060.96     1125.20     33.28 o
  15   4   2       13.38       30.53     16.38 o
  16   4   2       13.89       -3.70     16.12 o
  17   4   2       33.95       69.97     21.17 o
  18   4   2      579.52      584.31     33.46 o
  19   4   2       39.02       42.03     25.08 o
  20   4   2      162.78      206.85     38.36 o
   1   5   2     6426.71     6190.35     57.37 o
   2   5   2    28819.06    27333.22    223.05 o
   3   5   2     1530.28     1596.48     28.51 o
   4   5   2    35837.14    34727.86    308.97 o
   5   5   2     1143.84     1137.17     24.68 o
   6   5   2     1110.64     1186.94     26.65 o
   7   5   2      512.18      464.90     18.59 o
   8   5   2    10986.05    10933.20    119.66 o
   9   5   2      640.74      640.98     30.31 o
  10   5   2    17232.04    17052.40    175.07 o
  11   5   2      699.57      733.55     29.83 o
  12   5   2      927.10      936.08     30.21 o
  13   5   2      163.02      195.42     19.61 o
  14   5   2     1436.80     1448.62     38.24 o
  15   5   2      162.94      226.50     24.39 o
  16   5   2     2266.96     2297.42     54.71 o
  17   5   2      209.63      183.84     25.22 o
  18   5   2      549.70      533.48     33.99 o
  19   5   2       89.50       90.26     35.11 o
   0   6   2    29387.02    28111.19    326.93 o
   1   6   2      323.04      303.10     10.59 o
   2   6   2    15657.49    15414.90    134.79 o
   3   6   2      208.99      161.32     10.77 o
   4   6   2     3291.22     3101.20     45.72 o
   5   6   2      102.24      107.71     13.54 o
   6   6   2    31840.37    31109.43    286.49 o
   7   6   2      418.94      397.16     22.30 o
   8   6   2    10112.87    10078.98    114.92 o
   9   6   2     3069.39     3064.05     55.98 o
  10   6   2      384.49      378.79     31.73 o
  11   6   2     1639.90     1653.45     42.80 o
  12   6   2     5783.26     5623.35     82.72 o
  13   6   2        0.21      -11.44     16.88 o
  14   6   2     3696.93     3744.60     67.57 o
  15   6   2      241.96      267.58     26.78 o
  16   6   2      224.34      302.07     36.35 o
  17   6   2       71.98       76.38     22.92 o
  18   6   2      688.29      707.88     70.55 o
   1   7   2     1983.61     1937.89     33.69 o
   2   7   2    15198.68    14900.30    152.46 o
   3   7   2      428.98      404.13     17.31 o
   4   7   2    12688.35    12480.66    126.29 o
   5   7   2      984.55      876.28     24.69 o
   6   7   2      210.12      222.35     16.29 o
   7   7   2       16.98       20.78     15.74 o
   8   7   2     1864.17     1712.08     46.41 o
   9   7   2       32.61       15.14     14.16 o
  10   7   2     5121.91     5169.16     77.30 o
  11   7   2        0.37      -11.87     11.87 o
  12   7   2     2600.61     2626.09     55.50 o
  13   7   2      290.36      298.31     25.88 o
  14   7   2      298.17      267.07     26.51 o
  15   7   2      338.22      329.39     28.13 o
  16   7   2     1248.68     1274.88     45.18 o
  17   7   2        1.71       25.02     40.11 o
  18   7   2      408.02      358.10     94.75 o
   0   8   2     3039.79     3104.70     70.75 o
   1   8   2        2.09       -8.07      9.81 o
   2   8   2      830.39      789.33     24.49 o
   3   8   2      190.43      256.25     18.22 o
   4   8   2      132.22      127.79     11.90 o
   5   8   2      638.62      687.36     25.10 o
   6   8   2      887.01      897.74     29.48 o
   7   8   2      478.94      460.21     27.49 o
   8   8   2      702.96      695.69     28.87 o
   9   8   2      146.37      188.78     21.19 o
  10   8   2      669.97      661.70     30.43 o
  11   8   2       20.54       55.09     19.10 o
  12   8   2      297.50      260.52     25.13 o
  13   8   2       10.37      -13.01     22.30 o
  14   8   2      528.65      473.06     30.61 o
  15   8   2       16.05       63.63     30.58 o
  16   8   2       46.82       66.01     42.84 o
  17   8   2        0.35       57.52     46.90 o
   1   9   2      106.93      158.11     21.24 o
   2   9   2     1056.83      890.94     34.71 o
   3   9   2       32.27      -11.31     11.31 o
   4   9   2      279.43      298.70     21.16 o
   5   9   2      463.55      526.37     26.58 o
   6   9   2      223.22      206.75     24.26 o
   7   9   2       10.01       55.30     15.52 o
   8   9   2      274.81      283.54     22.13 o
   9   9   2       12.96        6.06     16.42 o
  10   9   2      388.20      439.98     26.91 o
  11   9   2      190.01      190.88     23.09 o
  12   9   2       11.82       14.17     19.28 o
  13   9   2        1.63       20.49     20.88 o
  14   9   2      307.65      322.41     40.16 o
  15   9   2       15.88      -39.22     39.22 o
   0  10   2     4336.86     4006.40    108.00 o
   1  10   2      137.00      106.35     20.98 o
   2  10   2     1643.70     1598.02     45.16 o
   3  10   2      645.47      645.56     33.48 o
   4  10   2     1006.85      882.57     39.09 o
   5  10   2        9.08       14.42     16.30 o
   6  10   2     3781.37     3839.85     90.93 o
   7  10   2        0.36      -14.46     26.86 o
   8  10   2      525.49      574.26     35.85 o
   9  10   2      564.96      634.47     37.75 o
  10  10   2       36.22       66.22     24.80 o
  11  10   2       56.56      138.45     28.04 o
  12  10   2     1290.24     1415.02     77.04 o
  13  10   2        0.04       31.72     29.44 o
  14  10   2      452.77      508.14     67.60 o
   1  11   2      474.80      397.18     30.45 o
   2  11   2     3793.09     3906.36     85.54 o
   3  11   2        0.97      -23.26     23.26 o
   4  11   2     4807.02     4613.76     98.39 o
   5  11   2       29.34        0.54     25.15 o
   6  11   2       83.12       93.76     34.88 o
   7  11   2      196.59      188.55     48.51 o
   8  11   2     1185.93     1193.60     68.87 o
   9  11   2        1.10       11.08     22.94 o
  10  11   2     1869.13     2063.89    149.74 o
  11  11   2       23.89       46.30     33.75 o
  12  11   2      477.91      402.27     65.73 o
   0  12   2     3589.53     3570.02    131.46 o
   1  12   2       46.30        1.34     20.58 o
   2  12   2     1230.66     1302.12     58.52 o
   3  12   2       95.05       57.94     32.97 o
   4  12   2      307.26      350.55     33.96 o
   5  12   2      320.57      237.22     34.27 o
   6  12   2     1846.57     1996.89     71.20 o
   7  12   2       14.59       23.12     36.92 o
   8  12   2     1479.04     1492.48    195.48 o
   9  12   2       43.31       47.80     50.70 o
   1  13   2       78.54       51.69     29.58 o
   2  13   2      367.01      295.56     38.62 o
   3  13   2       11.17      -26.68     27.51 o
   4  13   2      956.22     1023.52     57.39 o
   5  13   2       10.06       28.45     26.86 o
   1   1   3     9718.36    10053.69     78.08 o
   2   1   3      281.96      305.42     13.62 o
   3   1   3    22264.15    23450.26    207.47 o
   4   1   3     1269.49     1276.84     21.62 o
   5   1   3      977.57      849.17     18.89 o
   6   1   3     1536.25     1767.96     28.83 o
   7   1   3    23998.47    24753.83    253.02 o
   8   1   3     5942.91     6175.02     71.83 o
   9   1   3     1086.21     1090.72     27.59 o
  10   1   3     1463.33     1488.76     34.66 o
  11   1   3     1746.70     1741.25     50.52 o
  12   1   3       70.63       56.97     15.67 o
  13   1   3     1513.33     1550.34     45.43 o
  14   1   3      317.39      322.70     23.06 o
  15   1   3      466.69      498.83     27.42 o
  16   1   3      823.24      832.55     40.40 o
  17   1   3       52.44       64.22     30.32 o
  18   1   3      292.88      308.57     26.53 o
  19   1   3      551.77      584.58     36.81 o
  20   1   3        1.19       28.66     25.17 o
  21   1   3      161.67      143.48     42.64 o
   0   2   3    39539.91    39165.07    431.04 o
   1   2   3      140.65      197.75      6.85 o
   2   2   3      660.21      711.87     11.77 o
   3   2   3    67189.77    64770.99    463.46 o
   4   2   3     8983.30     9046.71     80.05 o
   5   2   3    12358.26    12171.15    105.34 o
   6   2   3     5907.16     5755.19     57.77 o
   7   2   3     2953.78     2727.58     36.93 o
   8   2   3     5961.80     5929.06     62.24 o
   9   2   3    20638.58    20689.60    193.85 o
  10   2   3       33.03       26.54     10.64 o
  11   2   3    15077.63    15042.86    138.78 o
  12   2   3     3168.45     3142.01     47.12 o
  13   2   3      127.61      117.18     16.61 o
  14   2   3     1698.77     1703.38     37.33 o
  15   2   3     1249.33     1251.98     39.25 o
  16   2   3      427.46      421.00     27.18 o
  17   2   3     1596.82     1592.84     52.92 o
  18   2   3      203.47      193.87     28.07 o
  19   2   3      217.02      176.58     29.17 o
  20   2   3       26.40       25.75     25.65 o
   1   3   3    61163.82    60736.67    472.21 o
   2   3   3    15991.58    15890.92    134.78 o
   3   3   3     5681.09     5873.59     56.57 o
   4   3   3    14158.84    14411.01    112.62 o
   5   3   3    37313.77    37674.60    275.74 o
   6   3   3     3852.63     4166.82     47.72 o
   7   3   3    16847.77    15573.20    136.88 o
   8   3   3     2081.04     2014.11     32.94 o
   9   3   3     4603.09     4628.29     55.94 o
  10   3   3     3618.69     3724.65     55.63 o
  11   3   3     4700.79     4393.04     68.65 o
  12   3   3      108.42      116.00     15.95 o
  13   3   3     8416.08     8279.38     92.55 o
  14   3   3      387.71      369.69     21.51 o
  15   3   3     1887.80     1821.42     49.88 o
  16   3   3     1023.26     1039.54     34.29 o
  17   3   3      105.87      114.39     22.29 o
  18   3   3      245.53      252.05     30.74 o
  19   3   3     1375.89     1333.21     54.07 o
  20   3   3        2.61      -12.97     28.55 o
   0   4   3       69.89       35.16      8.68 o
   1   4   3    17135.91    17323.25    145.22 o
   2   4   3     3980.73     4147.04     35.11 o
   3   4   3    30777.30    30919.63    249.35 o
   4   4   3       94.61       74.45      8.56 o
   5   4   3    11108.98    11386.60    105.50 o
   6   4   3     6995.37     7202.90     73.98 o
   7   4   3      397.67      379.09     16.43 o
   8   4   3     3206.36     3116.56     44.15 o
   9   4   3    11736.63    11365.75    121.84 o
  10   4   3      198.18      174.43     16.16 o
  11   4   3     7209.12     7059.97    106.00 o
  12   4   3      593.26      527.93     26.24 o
  13   4   3     1231.48     1207.96     37.24 o
  14   4   3     1295.04     1291.83     53.87 o
  15   4   3     1871.72     1893.22     47.45 o
  16   4   3       47.26       12.86     19.05 o
  17   4   3     1818.46     1754.16     48.66 o
  18   4   3      114.24       98.18     25.52 o
  19   4   3       12.55       -6.87     23.18 o
  20   4   3      302.79      280.15     42.69 o
   1   5   3     7211.48     7317.01     66.68 o
   2   5   3     2781.42     2882.92     35.41 o
   3   5   3      371.10      398.91     13.47 o
   4   5   3     1547.73     1644.22     28.04 o
   5   5   3     1147.36     1114.53     24.54 o
   6   5   3       11.16       14.50     10.29 o
   7   5   3     3286.44     3302.36     46.92 o
   8   5   3      394.72      392.14     19.72 o
   9   5   3     1951.49     1900.51     37.56 o
  10   5   3      449.59      549.77     31.56 o
  11   5   3      254.49      247.40     19.38 o
  12   5   3      321.73      354.83     21.05 o
  13   5   3     2191.93     2097.08     43.47 o
  14   5   3       69.42       73.05     19.77 o
  15   5   3      705.61      738.31     33.55 o
  16   5   3       77.07      117.62     23.29 o
  17   5   3       63.97       94.71     22.53 o
  18   5   3        7.67       11.84     26.37 o
  19   5   3       88.65      139.11     37.07 o
   0   6   3      655.89      643.07     42.12 o
   1   6   3        9.54        3.53      7.50 o
   2   6   3       33.10       17.56      7.90 o
   3   6   3      225.81      222.81     14.09 o
   4   6   3     1887.84     1863.29     31.04 o
   5   6   3       16.57       24.67     10.71 o
   6   6   3       21.66       78.59     15.41 o
   7   6   3        3.28        6.33     12.56 o
   8   6   3       44.38       64.14     19.07 o
   9   6   3      329.35      329.19     20.92 o
  10   6   3      283.96      297.94     19.91 o
  11   6   3      209.07      236.02     20.22 o
  12   6   3        4.23       20.96     18.26 o
  13   6   3        6.83        8.45     18.94 o
  14   6   3      280.22      301.23     26.60 o
  15   6   3      136.87      175.57     23.92 o
  16   6   3        6.41       -9.14     20.99 o
  17   6   3        0.12       -4.84     23.41 o
  18   6   3        6.48       40.74     30.38 o
   1   7   3     8719.31     8453.17     78.30 o
   2   7   3     2833.74     2819.07     46.25 o
   3   7   3        3.08        4.79     13.22 o
   4   7   3     2839.69     2708.52     43.61 o
   5   7   3     5402.58     5442.58     64.74 o
   6   7   3      806.12      776.28     24.72 o
   7   7   3      801.37      824.25     38.81 o
   8   7   3        3.92       31.46     14.77 o
   9   7   3     1403.74     1370.40     34.20 o
  10   7   3      920.05      948.94     34.25 o
  11   7   3     1191.77     1223.83     38.84 o
  12   7   3        3.10      -10.67     18.09 o
  13   7   3     2475.26     2484.03     56.09 o
  14   7   3      247.73      282.37     26.50 o
  15   7   3      316.07      327.57     28.64 o
  16   7   3      109.38      118.28     24.98 o
  17   7   3      328.78      365.85     45.35 o
   0   8   3     3813.96     3579.81     56.51 o
   1   8   3     3530.44     3543.49     53.55 o
   2   8   3     1175.54     1114.94     28.88 o
   3   8   3    14175.53    14078.77    151.19 o
   4   8   3      177.85      122.79     22.75 o
   5   8   3     4621.17     4636.16     63.21 o
   6   8   3     5761.86     5627.83     68.62 o
   7   8   3     1369.69     1347.36     32.38 o
   8   8   3      309.41      286.73     21.15 o
   9   8   3     6312.27     6294.90     87.23 o
  10   8   3        5.46       26.01     17.63 o
  11   8   3     2983.39     3005.54     59.13 o
  12   8   3      437.82      434.93     28.86 o
  13   8   3       19.46        6.24     23.16 o
  14   8   3      115.06      136.79     23.93 o
  15   8   3      615.44      676.49     41.86 o
  16   8   3        4.06       13.36     40.57 o
   1   9   3    11800.37    12072.60    139.45 o
   2   9   3     1662.66     1623.47     38.74 o
   3   9   3      148.52      116.42     17.86 o
   4   9   3     2368.15     2395.02     49.14 o
   5   9   3     3495.01     3525.82     70.09 o
   6   9   3        0.61        2.84     15.01 o
   7   9   3     9579.32     9471.48    185.56 o
   8   9   3      790.26      785.21     53.42 o
   9   9   3      557.89      641.27     30.36 o
  10   9   3      620.47      639.26     31.03 o
  11   9   3      953.66     1023.67     37.75 o
  12   9   3      119.74      148.35     22.35 o
  13   9   3     1662.67     1770.41     56.00 o
  14   9   3      241.78      267.28     32.39 o
  15   9   3      624.22      634.88     70.61 o
   0  10   3      729.20      803.53     51.87 o
   1  10   3      934.52      897.05     35.35 o
   2  10   3      511.74      483.41     28.22 o
   3  10   3     3786.07     3794.77     72.87 o
   4  10   3      547.30      503.38     25.21 o
   5  10   3     2177.59     2234.40     97.09 o
   6  10   3      363.86      413.31     47.31 o
   7  10   3        1.97       -7.38     24.15 o
   8  10   3      560.73      505.43     43.39 o
   9  10   3     2004.53     2057.49     76.45 o
  10  10   3        2.19       -4.47     22.58 o
  11  10   3     1405.41     1476.35     55.09 o
  12  10   3      347.21      355.39     47.54 o
  13  10   3       16.92       25.93     41.64 o
  14  10   3      136.85      202.96     54.92 o
   1  11   3      268.19      297.89     28.16 o
   2  11   3       11.79       30.11     18.51 o
   3  11   3       85.71       45.48     23.66 o
   4  11   3      137.51      127.32     33.57 o
   5  11   3      168.28      125.05     28.57 o
   6  11   3        3.98      -28.11     30.14 o
   7  11   3      531.16      540.14     51.02 o
   8  11   3      148.41      119.86     26.09 o
   9  11   3       50.89       50.49     25.53 o
  10  11   3       43.09       73.64     28.77 o
  11  11   3        6.33      -42.05     42.05 o
  12  11   3       14.40      -16.51     46.95 o
   0  12   3       49.10      102.50     34.95 o
   1  12   3        3.39      -21.85     21.85 o
   2  12   3       61.77       67.13     27.46 o
   3  12   3      201.01      198.57     29.64 o
   4  12   3        0.53      -20.98     20.98 o
   5  12   3        4.73      -14.29     27.35 o
   6  12   3       78.32       77.95     30.70 o
   7  12   3       61.99       79.01     30.19 o
   8  12   3       48.65       32.97     38.94 o
   9  12   3      254.30      211.91     59.12 o
   1  13   3      845.51      897.06    137.44 o
   2  13   3      128.72       65.38     38.56 o
   3  13   3       48.70        4.56     45.60 o
   4  13   3      228.14      204.27     35.20 o
   5  13   3      483.70      515.90     47.41 o
   0   0   4    12774.20    13110.16    266.33 o
   1   0   4    17131.56    17552.70    135.84 o
   2   0   4    34349.21    35873.93    300.80 o
   3   0   4   101363.11   102390.37   1125.05 o
   4   0   4    46586.94    47756.07    526.81 o
   5   0   4     9063.59     9242.60    116.04 o
   6   0   4    69667.09    70607.40   1242.90 o
   7   0   4     6782.34     6541.29    605.23 o
   8   0   4    35002.23    36772.39    529.24 o
   9   0   4     4403.32     4236.68    110.97 o
  10   0   4     1328.04     1365.54     54.44 o
  11   0   4     4741.26     4808.91     83.93 o
  12   0   4    21697.12    21554.59    301.06 o
  13   0   4      225.27      190.47     25.38 o
  14   0   4    10414.26    10476.47    161.52 o
  15   0   4     4197.04     4095.59    139.27 o
  16   0   4       52.79       57.33     24.78 o
  17   0   4      380.36      375.32     40.18 o
  18   0   4     1402.29     1444.44     57.71 o
  19   0   4       14.16       13.74     26.13 o
  20   0   4      349.64      355.13     48.79 o
   1   1   4    31489.02    32790.38    220.40 o
   2   1   4   142658.83   140075.13   1062.11 o
   3   1   4      845.06      886.46     14.74 o
   4   1   4    60310.70    61517.94    528.33 o
   5   1   4    13780.96    14125.68    132.92 o
   6   1   4     2116.82     2329.33     34.44 o
   7   1   4    16431.45    17361.76    164.44 o
   8   1   4    10902.76    10807.46    123.91 o
   9   1   4      560.51      538.16     23.51 o
  10   1   4    13922.35    13371.24    138.99 o
  11   1   4     1482.77     1531.93     36.40 o
  12   1   4     1697.36     1699.87     40.39 o
  13   1   4     4308.53     4243.25     70.61 o
  14   1   4     1460.90     1449.11     49.55 o
  15   1   4      124.30      116.81     19.69 o
  16   1   4     4039.09     3969.50     70.67 o
  17   1   4      302.86      319.86     23.23 o
  18   1   4     1013.92      972.27     46.57 o
  19   1   4      459.78      482.11     31.51 o
  20   1   4       24.87       28.80     21.64 o
   0   2   4    60333.84    59699.00    652.48 o
   1   2   4     4664.19     4655.91     34.78 o
   2   2   4     4872.38     4997.54     36.33 o
   3   2   4      324.74      307.00      8.75 o
   4   2   4       46.67       23.98      5.94 o
   5   2   4     5384.72     5870.42     56.90 o
   6   2   4    26639.42    28095.06    228.15 o
   7   2   4      426.27      478.80     15.15 o
   8   2   4     6258.49     6233.06     64.53 o
   9   2   4     3630.59     3810.29     47.04 o
  10   2   4      212.52      202.05     14.10 o
  11   2   4     1423.05     1453.20     34.63 o
  12   2   4     1135.38     1178.06     33.24 o
  13   2   4       49.99       42.38     16.78 o
  14   2   4      276.97      292.04     23.47 o
  15   2   4      173.73      171.76     25.51 o
  16   2   4      113.73       80.19     20.53 o
  17   2   4      410.39      448.31     65.80 o
  18   2   4       20.93       17.78     22.42 o
  19   2   4        1.00      -22.07     22.07 o
  20   2   4      193.95      221.03     54.92 o
   1   3   4     3051.77     3089.10     31.89 o
   2   3   4     2989.10     3181.48     34.66 o
   3   3   4       73.06       72.32      9.32 o
   4   3   4      146.89      175.89     12.47 o
   5   3   4      440.44      427.65     14.11 o
   6   3   4     1465.39     1559.44     26.34 o
   7   3   4       47.80       54.03      9.95 o
   8   3   4      241.70      256.86     15.14 o
   9   3   4        1.22       -2.63     10.24 o
  10   3   4       96.03      119.61     14.06 o
  11   3   4        1.53        4.14     12.93 o
  12   3   4       31.00       45.20     14.33 o
  13   3   4       86.65      115.38     15.31 o
  14   3   4       30.41       35.54     17.69 o
  15   3   4       66.00       41.83     15.62 o
  16   3   4       56.83       99.54     24.27 o
  17   3   4      111.35       92.45     25.07 o
  18   3   4        2.22       37.95     23.61 o
  19   3   4       31.78       38.31     26.13 o
  20   3   4        7.59       20.49     30.56 o
   0   4   4    19512.29    19614.30    229.21 o
   1   4   4     5683.99     6056.85     55.80 o
   2   4   4     2142.84     2082.00     27.86 o
   3   4   4    10742.37    11128.31     82.64 o
   4   4   4     6783.63     6866.40     68.19 o
   5   4   4     4076.64     4041.86     47.56 o
   6   4   4    19176.52    19618.70    153.09 o
   7   4   4     2299.19     2278.15     35.66 o
   8   4   4     5586.61     5649.54     64.40 o
   9   4   4     1210.46     1171.68     32.07 o
  10   4   4      502.93      506.97     29.90 o
  11   4   4     1682.28     1628.32     35.77 o
  12   4   4     3440.06     3385.38     52.55 o
  13   4   4        4.84        7.33     14.50 o
  14   4   4     1556.24     1567.60     43.28 o
  15   4   4     1401.89     1323.88     41.44 o
  16   4   4       67.53       79.09     21.45 o
  17   4   4      151.05      189.54     25.17 o
  18   4   4      327.64      296.70     30.52 o
  19   4   4       29.18        9.64     30.12 o
  20   4   4       56.78       94.66     35.11 o
   1   5   4    14444.29    14466.39    118.19 o
   2   5   4    14102.20    13476.05    118.93 o
   3   5   4      145.05      117.67      5.61 o
   4   5   4    38931.27    38732.45    312.49 o
   5   5   4    10579.25    10307.19     98.67 o
   6   5   4     2099.59     2146.87     35.07 o
   7   5   4     9876.51     9647.93     96.97 o
   8   5   4     5282.83     5324.63     64.55 o
   9   5   4       93.97      132.94     20.71 o
  10   5   4    13164.65    12948.27    127.91 o
  11   5   4     1480.43     1482.69     47.08 o
  12   5   4      312.31      321.84     23.85 o
  13   5   4     3066.45     3040.13     58.02 o
  14   5   4     1855.68     1813.65     46.70 o
  15   5   4       68.11       56.92     20.61 o
  16   5   4     3203.59     3169.32     64.50 o
  17   5   4      118.46       99.00     23.16 o
  18   5   4      806.81      884.70     70.23 o
  19   5   4      241.06      243.37     50.12 o
   0   6   4    37524.03    37504.97    428.86 o
   1   6   4     3233.12     3159.05     40.70 o
   2   6   4     8909.79     8821.91     79.65 o
   3   6   4     8200.96     7877.94     90.73 o
   4   6   4     2394.28     2272.02     33.53 o
   5   6   4     4688.03     4491.79     65.66 o
   6   6   4    22323.50    22111.36    193.30 o
   7   6   4      682.55      653.30     23.20 o
   8   6   4    12069.18    11705.73    117.09 o
   9   6   4     9158.59     8821.99     95.89 o
  10   6   4       15.47       23.32     16.66 o
  11   6   4     1428.69     1405.16     40.11 o
  12   6   4     3747.48     3619.24     64.12 o
  13   6   4       89.23       74.29     20.35 o
  14   6   4     3064.74     2992.51     60.98 o
  15   6   4      477.90      530.24     32.68 o
  16   6   4      103.29      101.74     22.98 o
  17   6   4      454.00      412.33     36.74 o
  18   6   4      426.29      438.29     46.90 o
   1   7   4     3694.04     3455.08     44.68 o
   2   7   4     8385.07     8256.88     84.41 o
   3   7   4       10.11      -11.88     11.88 o
   4   7   4    12672.94    12613.01    153.92 o
   5   7   4      981.62      960.15     24.65 o
   6   7   4     1755.94     1756.44     34.20 o
   7   7   4     3004.37     2932.82     48.27 o
   8   7   4     1707.62     1663.81     40.16 o
   9   7   4      339.87      307.57     22.47 o
  10   7   4     3497.73     3497.33     60.97 o
  11   7   4      501.86      421.93     26.32 o
  12   7   4     1201.81     1189.19     39.67 o
  13   7   4      642.24      664.29     32.49 o
  14   7   4      118.91      114.40     23.05 o
  15   7   4      447.77      523.27     32.69 o
  16   7   4      791.40      821.09     45.42 o
  17   7   4       34.67       20.99     35.70 o
   0   8   4     1046.76     1103.31     31.24 o
   1   8   4        3.54       -4.69      8.57 o
   2   8   4      728.94      733.25     27.70 o
   3   8   4      374.48      420.16     20.00 o
   4   8   4      918.28      896.35     31.45 o
   5   8   4      169.82      166.37     19.14 o
   6   8   4      115.82      151.13     20.00 o
   7   8   4      253.23      267.23     18.91 o
   8   8   4       86.24       95.61     16.93 o
   9   8   4      111.99      137.84     19.87 o
  10   8   4      359.65      404.05     25.74 o
  11   8   4      136.93      188.31     25.56 o
  12   8   4      127.13      128.99     22.18 o
  13   8   4       52.75       98.43     22.42 o
  14   8   4      549.14      536.79     32.00 o
  15   8   4        0.30      -14.42     23.55 o
  16   8   4      121.03      152.26     38.99 o
   1   9   4      155.83      224.83     17.87 o
   2   9   4     1345.21     1205.37     41.66 o
   3   9   4        4.34      -13.23     13.23 o
   4   9   4     1255.90     1217.89     59.13 o
   5   9   4      185.22      144.76     23.27 o
   6   9   4      122.81       97.35     22.84 o
   7   9   4      642.57      702.02     36.34 o
   8   9   4      138.48      198.56     26.91 o
   9   9   4       56.24       41.64     23.42 o
  10   9   4       46.18       96.81     19.97 o
  11   9   4      232.50      251.63     24.30 o
  12   9   4      119.36      138.01     22.67 o
  13   9   4      202.83      236.09     26.41 o
  14   9   4      167.68      141.39     30.54 o
  15   9   4       12.64      -21.54     32.03 o
   0  10   4     2910.95     2905.71     90.66 o
   1  10   4      347.56      272.11     23.05 o
   2  10   4     1285.51     1275.02     47.66 o
   3  10   4     1231.16     1213.93     61.11 o
   4  10   4     1668.85     1625.49     43.78 o
   5  10   4      422.15      415.04     28.02 o
   6  10   4     2530.74     2605.30     63.68 o
   7  10   4       53.13       30.73     22.24 o
   8  10   4      803.14      891.63     41.81 o
   9  10   4     1525.63     1542.33     74.91 o
  10  10   4       90.40      110.61     26.75 o
  11  10   4      109.77      144.01     29.45 o
  12  10   4     1194.39     1189.25     69.76 o
  13  10   4       35.46       45.32     36.04 o
   1  11   4     1722.66     1591.84     59.80 o
   2  11   4     3160.56     3213.98     75.41 o
   3  11   4       10.01      -23.88     24.67 o
   4  11   4     3397.19     3576.03     97.20 o
   5  11   4      582.72      494.73     38.92 o
   6  11   4      368.38      384.33     37.69 o
   7  11   4      922.21      983.21     48.60 o
   8  11   4      985.27      944.96     47.31 o
   9  11   4       42.21       33.67     24.85 o
  10  11   4     1703.40     1918.19     62.20 o
  11  11   4      224.13      232.80     46.96 o
   0  12   4     2605.15     2748.71    148.53 o
   1  12   4      290.00      254.57     44.67 o
   2  12   4      731.04      707.20     46.06 o
   3  12   4      653.56      628.29     40.37 o
   4  12   4      216.49      193.42     29.74 o
   5  12   4      417.25      348.07     58.80 o
   6  12   4     2017.17     2094.77     73.36 o
   7  12   4       10.43        3.67     28.32 o
   8  12   4      833.17      879.98     85.23 o
   9  12   4      209.74      205.59     48.22 o
   1  13   4      141.21      128.90     44.67 o
   2  13   4      296.60      245.78     48.35 o
   3  13   4       41.32       10.24     39.27 o
   4  13   4      562.48      561.00     91.34 o
   1   1   5    35503.40    35799.78    229.98 o
   2   1   5    14975.71    15271.32    106.20 o
   3   1   5    11569.37    11915.79    210.35 o
   4   1   5     1890.20     1873.45     29.54 o
   5   1   5     5220.05     5293.42     58.92 o
   6   1   5     1085.37     1115.66     26.02 o
   7   1   5    14935.31    15071.52    146.05 o
   8   1   5     3682.94     3696.38     56.84 o
   9   1   5      115.78      123.20     13.46 o
  10   1   5     1695.18     1716.62     49.25 o
  11   1   5        3.65        5.50     13.62 o
  12   1   5       15.50       23.22     14.67 o
  13   1   5     1311.87     1332.36     38.55 o
  14   1   5      480.78      427.75     25.14 o
  15   1   5      403.55      408.10     23.08 o
  16   1   5      352.93      411.84     24.66 o
  17   1   5      122.55      142.35     27.42 o
  18   1   5      112.51      102.43     22.03 o
  19   1   5      734.44      863.00     39.52 o
  20   1   5        2.95       42.71     30.93 o
   0   2   5    54244.38    53524.26    587.53 o
   1   2   5    25143.30    25487.17    162.21 o
   2   2   5      286.35      243.19      9.04 o
   3   2   5    39698.63    38776.22    277.62 o
   4   2   5      127.74      110.66      7.44 o
   5   2   5    15084.30    15491.27    130.95 o
   6   2   5     4384.47     3896.80     43.14 o
   7   2   5     1273.36     1102.24     22.65 o
   8   2   5     3475.95     3463.72     42.21 o
   9   2   5    17708.44    17849.87    156.03 o
  10   2   5       79.17       70.19     11.91 o
  11   2   5    12043.63    12001.09    115.58 o
  12   2   5     2388.72     2405.88     48.00 o
  13   2   5       31.10       13.57     15.31 o
  14   2   5     2487.52     2402.78     62.29 o
  15   2   5     1716.93     1616.14     50.73 o
  16   2   5        0.84      -17.26     19.99 o
  17   2   5     1168.79     1211.48     51.01 o
  18   2   5      318.70      324.03     32.56 o
  19   2   5       76.17       35.88     30.56 o
  20   2   5      491.54      457.37     43.57 o
   1   3   5    63154.11    63590.47    453.60 o
   2   3   5     9048.52     8990.30     80.37 o
   3   3   5     1400.19     1433.14     15.29 o
   4   3   5     7374.72     6763.35     64.70 o
   5   3   5    18192.90    18321.77    154.76 o
   6   3   5     1610.49     1768.03     27.34 o
   7   3   5    23033.30    22084.31    186.84 o
   8   3   5     6043.14     5898.41     65.28 o
   9   3   5     2323.27     2313.09     36.83 o
  10   3   5     8158.71     7845.47     83.31 o
  11   3   5     2645.23     2620.48     42.86 o
  12   3   5     2414.99     2362.86     42.58 o
  13   3   5     8410.73     8131.67     91.12 o
  14   3   5      414.45      450.72     30.67 o
  15   3   5     1682.33     1608.11     63.33 o
  16   3   5     1302.52     1337.39     48.91 o
  17   3   5      287.89      307.53     31.46 o
  18   3   5      299.18      271.42     31.95 o
  19   3   5     1208.65     1251.90     65.04 o
  20   3   5       38.91       54.33     30.87 o
   0   4   5    20379.85    19829.15    231.66 o
   1   4   5     5665.49     5662.20     56.45 o
   2   4   5    10579.88    10990.89     98.88 o
   3   4   5    29046.01    29734.02    220.59 o
   4   4   5     1084.17     1067.50     22.34 o
   5   4   5    10286.94    10455.64     87.31 o
   6   4   5     8212.63     8208.92     81.52 o
   7   4   5     1433.12     1429.47     27.97 o
   8   4   5     4280.41     4242.09     53.32 o
   9   4   5    11933.91    11909.63    115.19 o
  10   4   5      205.42      208.04     17.07 o
  11   4   5     5343.01     5294.62     66.83 o
  12   4   5      878.69      850.18     32.14 o
  13   4   5     1324.71     1174.77     36.99 o
  14   4   5      905.46      868.83     35.10 o
  15   4   5     1574.89     1645.21     45.36 o
  16   4   5      106.76       94.86     21.84 o
  17   4   5      895.67      783.33     41.91 o
  18   4   5      208.62      125.56     28.36 o
  19   4   5      138.82       67.14     30.86 o
   1   5   5     1600.20     1500.24     25.14 o
   2   5   5     3221.39     3223.48     37.13 o
   3   5   5        3.79        7.49      7.96 o
   4   5   5     4810.33     5265.96     50.28 o
   5   5   5      886.34      941.52     23.11 o
   6   5   5        9.09       15.11     10.66 o
   7   5   5     3421.92     3555.19     48.13 o
   8   5   5      718.43      684.07     23.97 o
   9   5   5     1614.71     1601.78     34.27 o
  10   5   5      693.63      685.87     29.34 o
  11   5   5     1336.60     1279.90     44.67 o
  12   5   5      240.59      240.76     27.66 o
  13   5   5     1252.51     1259.70     40.34 o
  14   5   5      284.10      232.94     33.22 o
  15   5   5      206.03      199.28     24.08 o
  16   5   5       19.21       12.65     19.84 o
  17   5   5       19.02       29.34     21.41 o
  18   5   5       32.34       41.87     26.46 o
  19   5   5        2.94        4.29     32.38 o
   0   6   5     1596.71     1454.04     46.95 o
   1   6   5       19.57       -8.23      8.23 o
   2   6   5       30.72       34.93      8.82 o
   3   6   5      660.96      664.66     25.07 o
   4   6   5       39.87       16.67     17.11 o
   5   6   5       46.15       29.02     14.25 o
   6   6   5      151.47      176.69     15.01 o
   7   6   5        0.74        3.00     15.85 o
   8   6   5      147.77      176.88     19.40 o
   9   6   5      892.41      898.15     31.48 o
  10   6   5       96.02       80.03     18.03 o
  11   6   5       91.83       95.28     19.51 o
  12   6   5      117.69      117.86     20.74 o
  13   6   5       14.50      -15.83     17.64 o
  14   6   5       13.55       -4.53     19.04 o
  15   6   5      340.98      374.34     29.47 o
  16   6   5        0.18       -9.59     20.07 o
  17   6   5       55.81       39.62     26.13 o
  18   6   5       21.97       32.27     33.15 o
   1   7   5     7941.93     7697.82     74.01 o
   2   7   5     1799.49     1685.61     28.22 o
   3   7   5      316.26      321.61     17.99 o
   4   7   5      622.79      615.08     26.13 o
   5   7   5     3009.99     2882.92     51.69 o
   6   7   5       41.21       20.25     11.62 o
   7   7   5     1971.63     2050.07     41.89 o
   8   7   5     1276.40     1286.09     63.46 o
   9   7   5      410.07      423.33     24.54 o
  10   7   5      663.39      691.74     29.88 o
  11   7   5     1227.32     1199.46     49.26 o
  12   7   5      528.85      497.98     28.59 o
  13   7   5     2381.76     2443.75     55.94 o
  14   7   5      266.93      322.88     29.17 o
  15   7   5      196.81      204.20     26.29 o
  16   7   5      108.04      154.78     30.90 o
  17   7   5      159.22       80.21     36.76 o
   0   8   5     2488.16     2262.78     52.90 o
   1   8   5     1969.23     1888.89     35.16 o
   2   8   5     2519.41     2480.11     45.56 o
   3   8   5     6655.79     6682.49     79.80 o
   4   8   5        3.90      -13.78     13.78 o
   5   8   5     6345.27     6144.56     96.71 o
   6   8   5     3913.99     3758.83     91.92 o
   7   8   5     1942.07     1861.42     52.76 o
   8   8   5     1500.21     1453.75     49.26 o
   9   8   5     6031.36     6195.74     86.41 o
  10   8   5        7.28       12.11     17.69 o
  11   8   5     2700.89     2723.62     73.29 o
  12   8   5     1386.93     1443.56     43.89 o
  13   8   5        7.02      -18.86     18.86 o
  14   8   5      632.55      673.49     34.33 o
  15   8   5      544.52      634.58     41.01 o
  16   8   5        0.25      -10.32     33.12 o
   1   9   5     6979.67     6957.72     99.06 o
   2   9   5     2060.81     1965.35     53.64 o
   3   9   5      675.84      634.55     30.35 o
   4   9   5     4445.94     4315.42     71.04 o
   5   9   5     2691.38     2652.91     61.30 o
   6   9   5      246.89      180.51     25.73 o
   7   9   5     7123.35     7054.75    120.01 o
   8   9   5      744.25      754.76     40.91 o
   9   9   5      587.22      619.26     37.40 o
  10   9   5     2031.72     1995.85     66.78 o
  11   9   5      787.58      772.32     47.56 o
  12   9   5      396.31      431.64     28.84 o
  13   9   5     1174.37     1185.71     53.23 o
  14   9   5       87.51       80.98     30.06 o
  15   9   5      298.75      318.42     48.44 o
   0  10   5     1905.94     1836.37    112.68 o
   1  10   5      475.82      447.24     27.20 o
   2  10   5      692.41      631.62     46.66 o
   3  10   5     3786.65     3750.32    111.88 o
   4  10   5      363.43      358.94     27.25 o
   5  10   5      725.55      758.96     34.02 o
   6  10   5     1208.68     1273.09     47.09 o
   7  10   5       82.56        2.66     42.88 o
   8  10   5      420.13      453.40     34.76 o
   9  10   5     1014.20      992.21     54.46 o
  10  10   5        2.51      -25.36     25.36 o
  11  10   5      816.06      899.01     51.77 o
  12  10   5      405.56      353.22     49.37 o
  13  10   5       21.73      -10.21     65.99 o
   1  11   5      237.78      275.72     32.62 o
   2  11   5      107.55      121.42     25.60 o
   3  11   5       51.01       44.74     29.21 o
   4  11   5      265.67      260.54     45.23 o
   5  11   5      168.19      209.11     35.57 o
   6  11   5        3.30      -16.76     19.40 o
   7  11   5       81.73      148.32     37.67 o
   8  11   5        6.82       -8.10     23.57 o
   9  11   5       73.47       76.50     30.31 o
  10  11   5      106.66      135.07     41.58 o
  11  11   5       32.80       53.01     38.64 o
   0  12   5       88.87      114.39     54.63 o
   1  12   5       24.45      -30.77     30.77 o
   2  12   5       29.54      -63.17     63.17 o
   3  12   5      153.78      127.47     34.59 o
   4  12   5       18.45        4.37     28.57 o
   5  12   5        9.87       19.53     31.60 o
   6  12   5      158.74      253.90     45.99 o
   7  12   5      122.51      151.46     34.80 o
   8  12   5       18.70        3.45     29.17 o
   1  13   5      570.13      519.57     60.74 o
   2  13   5      199.66      137.13     44.68 o
   3  13   5      118.51      139.81     44.68 o
   0   0   6    38257.24    39626.26    716.79 o
   1   0   6     7028.20     7255.75     89.49 o
   2   0   6     2264.31     2174.22     27.06 o
   3   0   6    36432.02    37161.06    354.07 o
   4   0   6     5642.97     5538.87    108.54 o
   5   0   6    12775.89    12851.79    157.04 o
   6   0   6    16563.29    16528.95    199.34 o
   7   0   6     3389.24     3295.98     57.77 o
   8   0   6    10641.57    10833.93    143.28 o
   9   0   6     8389.69     7809.74    322.17 o
  10   0   6      148.73      184.06     26.66 o
  11   0   6     6028.91     5829.71     96.13 o
  12   0   6     2326.24     2273.20     57.76 o
  13   0   6     1757.04     1722.99     52.85 o
  14   0   6     9174.63     9041.92    141.59 o
  15   0   6     3956.82     4039.75     99.72 o
  16   0   6       58.63       43.47     23.62 o
  17   0   6      556.34      479.71     38.62 o
  18   0   6      166.46      192.61     44.39 o
  19   0   6      398.10      348.74     46.37 o
  20   0   6      416.43      438.77     81.95 o
   1   1   6    15754.23    15939.32    103.34 o
   2   1   6    21968.05    22367.37    153.32 o
   3   1   6       77.56       65.27      4.50 o
   4   1   6    10362.75    10487.73     99.62 o
   5   1   6    31220.84    32540.05    367.47 o
   6   1   6      857.25      892.46     21.73 o
   7   1   6    11174.28    11140.60    113.45 o
   8   1   6     2248.56     2186.68     42.72 o
   9   1   6     1226.43     1255.79     30.67 o
  10   1   6     5912.75     5683.41     73.40 o
  11   1   6     1624.37     1576.90     37.62 o
  12   1   6     4211.54     4254.26     87.56 o
  13   1   6     3449.86     3446.51     57.95 o
  14   1   6      297.28      309.88     23.09 o
  15   1   6     1033.45     1009.66     32.51 o
  16   1   6     1808.09     1878.39     47.98 o
  17   1   6      107.33      144.25     22.43 o
  18   1   6      650.43      706.49     39.75 o
  19   1   6      338.45      390.07     34.41 o
  20   1   6        0.35      -15.58     33.18 o
   0   2   6      477.14      475.46     36.83 o
   1   2   6       48.53       74.84      4.10 o
   2   2   6     2419.80     2505.25     26.80 o
   3   2   6     8181.30     8183.46     65.90 o
   4   2   6     3143.18     3401.46     37.34 o
   5   2   6     7516.57     7631.04     70.63 o
   6   2   6     6164.43     6653.73     64.31 o
   7   2   6      596.65      674.66     16.72 o
   8   2   6     3031.16     3142.54     39.59 o
   9   2   6     2861.53     2888.91     39.30 o
  10   2   6      453.85      461.43     18.87 o
  11   2   6      558.84      555.11     25.42 o
  12   2   6     1785.08     1757.85     42.05 o
  13   2   6        9.84        7.98     16.79 o
  14   2   6      185.40      161.51     23.42 o
  15   2   6      265.90      229.14     26.09 o
  16   2   6      125.19       91.62     24.23 o
  17   2   6      400.50      436.87     32.38 o
  18   2   6       79.12       75.67     22.24 o
  19   2   6       10.70       14.27     24.18 o
  20   2   6      156.49      220.02     48.88 o
   1   3   6     1125.91     1265.11     17.30 o
   2   3   6     2123.39     2186.57     21.52 o
   3   3   6     3862.31     4256.76     51.10 o
   4   3   6       93.55      136.70      9.00 o
   5   3   6     2790.98     3331.66     38.59 o
   6   3   6     1996.89     2122.83     33.34 o
   7   3   6      417.37      437.97     16.14 o
   8   3   6        5.20      -10.79     15.40 o
   9   3   6        2.91        1.38     11.13 o
  10   3   6       16.92       29.62     12.37 o
  11   3   6      218.72      263.92     17.84 o
  12   3   6      319.58      314.73     22.03 o
  13   3   6        0.32       15.23     19.06 o
  14   3   6      146.09      135.88     22.95 o
  15   3   6       48.43       35.79     21.60 o
  16   3   6       45.52       47.35     23.12 o
  17   3   6       18.53       23.53     22.52 o
  18   3   6        0.18       -7.11     22.70 o
  19   3   6        0.19       19.58     29.59 o
  20   3   6        9.65       34.37     29.63 o
   0   4   6    10524.84    10112.00    129.15 o
   1   4   6      959.63      899.74     17.62 o
   2   4   6      383.45      322.95     11.50 o
   3   4   6     9970.95     9629.49     88.97 o
   4   4   6      290.85      211.48     12.13 o
   5   4   6     3294.68     3279.40     40.42 o
   6   4   6     8652.01     8444.88     83.00 o
   7   4   6      106.87      100.61     14.11 o
   8   4   6     1150.55     1128.50     26.99 o
   9   4   6     1988.70     2118.38     37.44 o
  10   4   6        7.98       -1.98     15.91 o
  11   4   6     1477.54     1525.68     39.79 o
  12   4   6     1765.26     1783.11     42.72 o
  13   4   6      479.67      477.18     26.86 o
  14   4   6     1277.01     1298.81     40.72 o
  15   4   6     1506.45     1567.71     51.77 o
  16   4   6        0.37      -25.38     25.38 o
  17   4   6      137.04      164.07     28.42 o
  18   4   6      138.50      111.25     34.05 o
  19   4   6        1.08        8.21     29.83 o
   1   5   6     7946.77     7565.18     74.58 o
   2   5   6    12646.03    12215.94    103.18 o
   3   5   6      136.64      160.36     13.09 o
   4   5   6    12859.91    12904.23    117.05 o
   5   5   6    11375.98    10793.69    101.51 o
   6   5   6     2760.42     2838.41     40.47 o
   7   5   6     9719.29     9376.37     94.37 o
   8   5   6     6085.00     5970.71     78.26 o
   9   5   6      289.06      302.92     21.36 o
  10   5   6     3695.06     3774.13     71.81 o
  11   5   6     2198.63     2081.26     46.08 o
  12   5   6      485.04      483.53     27.03 o
  13   5   6     3704.62     3734.58     73.85 o
  14   5   6      246.42      288.27     25.12 o
  15   5   6      106.04       95.66     22.70 o
  16   5   6      894.21      969.43     39.79 o
  17   5   6       92.48      144.42     25.41 o
  18   5   6      310.17      316.87     43.91 o
  19   5   6      320.45      328.42     45.83 o
   0   6   6    18278.01    17723.90    237.58 o
   1   6   6     3362.89     3190.88     42.39 o
   2   6   6     7130.37     7250.78     73.67 o
   3   6   6    19478.47    18691.09    152.19 o
   4   6   6      808.41      734.60     26.45 o
   5   6   6     6679.00     6447.71     68.71 o
   6   6   6    11050.04    11084.33    119.64 o
   7   6   6      258.09      227.15     18.47 o
   8   6   6     5775.75     5948.98     79.66 o
   9   6   6     4033.55     3894.61     62.45 o
  10   6   6       83.34       83.34     18.32 o
  11   6   6      950.02      948.42     34.54 o
  12   6   6     1837.14     1786.91     45.98 o
  13   6   6        0.01      -16.62     17.09 o
  14   6   6      775.30      840.67     37.29 o
  15   6   6      607.09      655.15     33.44 o
  16   6   6       61.55       27.12     21.79 o
  17   6   6     1214.67     1163.78     89.45 o
  18   6   6       75.79       90.99     37.11 o
   1   7   6     5049.21     4750.03     52.69 o
   2   7   6     3296.68     3280.70     43.97 o
   3   7   6        8.80       -6.43      8.61 o
   4   7   6     7519.03     7427.20     92.47 o
   5   7   6      666.77      604.92     31.54 o
   6   7   6     1110.87     1124.53     41.11 o
   7   7   6     5303.86     5204.02     70.91 o
   8   7   6      891.71      908.57     29.93 o
   9   7   6     1449.99     1434.78     37.88 o
  10   7   6     3183.04     3140.34     57.79 o
  11   7   6      429.14      398.46     43.73 o
  12   7   6      547.21      553.66     29.56 o
  13   7   6      966.15      945.78     37.42 o
  14   7   6      154.37      155.15     23.67 o
  15   7   6      280.22      233.81     27.24 o
  16   7   6      408.47      452.26     37.99 o
  17   7   6       38.32       42.36     34.94 o
   0   8   6     1592.66     1614.79     46.11 o
   1   8   6      809.75      799.82     22.43 o
   2   8   6      403.54      454.10     17.87 o
   3   8   6       56.32       60.90     23.33 o
   4   8   6      658.79      628.12     27.96 o
   5   8   6       12.02       32.00     19.19 o
   6   8   6      151.10      158.28     23.54 o
   7   8   6        1.04       -6.03     19.05 o
   8   8   6      499.41      477.21     33.77 o
   9   8   6      103.34      132.96     25.20 o
  10   8   6       64.38       77.26     19.04 o
  11   8   6      496.44      459.06     27.00 o
  12   8   6       76.95       84.72     21.47 o
  13   8   6      233.63      224.96     25.62 o
  14   8   6      511.96      490.40     31.80 o
  15   8   6       78.39       75.27     28.14 o
  16   8   6       74.26       83.97     38.10 o
   1   9   6      546.28      497.43     23.71 o
   2   9   6       56.34       48.21     17.32 o
   3   9   6      408.94      439.95     27.38 o
   4   9   6      139.00      142.65     20.34 o
   5   9   6      263.60      226.64     23.52 o
   6   9   6      109.13       48.90     22.49 o
   7   9   6       89.85       97.86     23.89 o
   8   9   6      139.83      121.40     25.48 o
   9   9   6        0.87       14.47     21.86 o
  10   9   6        1.54        3.00     22.70 o
  11   9   6      133.28      110.82     27.06 o
  12   9   6        0.04      -23.39     23.39 o
  13   9   6      221.41      294.95     69.52 o
  14   9   6       94.07       98.76     39.92 o
  15   9   6       56.51       56.34     59.75 o
   0  10   6     2227.38     2436.28    128.05 o
   1  10   6      700.65      576.61     34.64 o
   2  10   6      431.27      400.55     33.51 o
   3  10   6     1667.20     1629.34     46.79 o
   4  10   6      286.70      284.81     26.12 o
   5  10   6      610.40      558.11     36.01 o
   6  10   6      694.02      791.73     35.90 o
   7  10   6      219.41      243.04     29.34 o
   8  10   6      791.68      741.07     40.85 o
   9  10   6      886.94      903.75     44.23 o
  10  10   6       83.92       70.88     25.57 o
  11  10   6      103.27       74.14     36.11 o
  12  10   6      245.30      241.56     44.29 o
  13  10   6       74.28        6.15     34.01 o
   1  11   6     1880.26     1625.12     80.22 o
   2  11   6     1736.41     1727.45     69.89 o
   3  11   6        0.24      -24.19     24.19 o
   4  11   6     1660.35     1828.14     71.83 o
   5  11   6     1238.57     1202.48     44.72 o
   6  11   6       65.21       89.83     22.17 o
   7  11   6     1620.92     1675.49     51.09 o
   8  11   6      490.39      529.17     33.86 o
   9  11   6      127.00      133.33     29.21 o
  10  11   6      980.14     1019.35     68.27 o
  11  11   6      406.67      308.72     48.29 o
   0  12   6     1672.71     2018.00    133.17 o
   1  12   6      515.91      477.57     70.00 o
   2  12   6      363.81      302.02     49.83 o
   3  12   6     1038.90     1031.47     71.76 o
   4  12   6      185.01      145.69     44.97 o
   5  12   6      374.68      357.52     51.27 o
   6  12   6     1217.18     1260.39     67.23 o
   7  12   6        2.30      -27.93     30.71 o
   8  12   6      294.47      332.54     60.62 o
   1  13   6      132.65       61.36     59.75 o
   2  13   6      192.64      195.83     49.51 o
   1   1   7     1549.58     1480.98     14.82 o
   2   1   7     5779.17     5489.58     47.55 o
   3   1   7     1520.99     1603.05     16.35 o
   4   1   7    13684.38    14662.36    272.21 o
   5   1   7     8106.81     8519.38     85.89 o
   6   1   7     1524.96     1592.48     32.65 o
   7   1   7     2676.78     2619.01     39.17 o
   8   1   7     1034.49     1003.98     43.18 o
   9   1   7       41.50       33.09     13.08 o
  10   1   7     6189.36     6082.73     69.22 o
  11   1   7      902.54      887.70     27.75 o
  12   1   7       21.44       27.09     14.47 o
  13   1   7       43.25       62.84     15.43 o
  14   1   7        2.00      -15.45     15.45 o
  15   1   7      145.96       80.56     20.23 o
  16   1   7      256.27      272.80     24.22 o
  17   1   7       44.88       40.25     19.76 o
  18   1   7      108.85      104.12     27.60 o
  19   1   7      159.28      144.43     33.71 o
  20   1   7       56.39       35.00     38.63 o
   0   2   7    29213.44    27688.23    235.77 o
   1   2   7    13294.27    13510.05    105.02 o
   2   2   7    16033.30    16355.11    134.13 o
   3   2   7     6858.01     6857.01     54.29 o
   4   2   7       26.94       14.50      6.69 o
   5   2   7    11646.61    11678.41    113.66 o
   6   2   7    12643.79    12378.27    108.59 o
   7   2   7      178.44      198.52     10.53 o
   8   2   7    14140.01    13947.58    124.01 o
   9   2   7     4213.21     4146.01     49.43 o
  10   2   7     1306.37     1399.15     34.92 o
  11   2   7     1430.11     1400.37     36.66 o
  12   2   7     3993.33     3981.03     73.13 o
  13   2   7       14.18      -16.92     16.92 o
  14   2   7     1535.21     1528.19     48.58 o
  15   2   7      723.71      729.33     37.05 o
  16   2   7        5.89       22.30     18.97 o
  17   2   7      501.24      480.03     30.21 o
  18   2   7      904.28      978.08     40.08 o
  19   2   7       72.51       36.20     28.90 o
  20   2   7      537.05      542.16     62.09 o
   1   3   7     8594.18     8675.82     71.03 o
   2   3   7    20239.47    19919.39    148.68 o
   3   3   7       41.71       72.35      8.95 o
   4   3   7    17471.96    16925.00    129.77 o
   5   3   7     3241.84     3127.42     43.52 o
   6   3   7      424.04      399.57     13.19 o
   7   3   7    12482.24    12294.55    112.16 o
   8   3   7     7861.16     7916.57     80.20 o
   9   3   7     2117.52     2142.22     35.55 o
  10   3   7    14468.72    13727.89    142.86 o
  11   3   7      477.25      431.52     23.28 o
  12   3   7     1755.70     1764.72     49.62 o
  13   3   7     3022.49     3005.65     68.75 o
  14   3   7      271.19      314.81     28.39 o
  15   3   7     1014.82      945.18     42.70 o
  16   3   7     2332.97     2299.42     63.16 o
  17   3   7       90.74      126.36     26.51 o
  18   3   7      547.57      538.47     48.99 o
  19   3   7      231.36      251.96     33.35 o
   0   4   7    24044.93    23659.17    275.60 o
   1   4   7      228.54      234.38     10.64 o
   2   4   7     8493.22     8116.94     75.80 o
   3   4   7    15506.06    15894.91    117.82 o
   4   4   7     2983.77     2742.21     35.11 o
   5   4   7      799.60      707.96     16.88 o
   6   4   7    10039.65    10130.31    127.76 o
   7   4   7      261.06      259.32     15.02 o
   8   4   7     3495.14     3515.79     54.21 o
   9   4   7     2069.01     2099.35     42.66 o
  10   4   7      250.20      236.81     21.19 o
  11   4   7     1896.31     1897.72     44.12 o
  12   4   7     3734.57     3650.26     61.46 o
  13   4   7       89.85       73.42     19.25 o
  14   4   7     1872.45     1907.34     69.58 o
  15   4   7      653.53      683.71     38.52 o
  16   4   7      273.55      260.12     38.93 o
  17   4   7      662.45      603.01     39.74 o
  18   4   7      465.19      586.42     49.27 o
  19   4   7      104.70       51.85     33.00 o
   1   5   7     2260.23     2304.39     33.47 o
   2   5   7      839.25      843.39     19.79 o
   3   5   7       77.10       68.94      9.94 o
   4   5   7     2539.16     2595.98     36.47 o
   5   5   7      946.85      946.12     20.30 o
   6   5   7       35.93       28.48     12.72 o
   7   5   7      796.41      816.26     27.26 o
   8   5   7      824.68      736.14     27.66 o
   9   5   7      239.38      228.25     20.72 o
  10   5   7     1152.82     1106.47     35.34 o
  11   5   7        1.67        3.33     16.05 o
  12   5   7     1268.85     1270.89     39.22 o
  13   5   7      520.55      529.18     29.21 o
  14   5   7      265.87      258.93     25.12 o
  15   5   7       94.86       67.75     21.46 o
  16   5   7      329.45      353.75     28.88 o
  17   5   7       28.43       13.16     24.65 o
  18   5   7       70.52       38.59     33.81 o
   0   6   7      469.76      450.53     25.80 o
   1   6   7       67.73       72.86      8.11 o
   2   6   7      309.85      322.00     14.38 o
   3   6   7      865.29      924.48     21.64 o
   4   6   7       87.20       53.45     13.87 o
   5   6   7      262.52      245.12     22.98 o
   6   6   7      393.63      380.21     23.41 o
   7   6   7       28.76       16.14     13.91 o
   8   6   7      181.04      186.24     19.32 o
   9   6   7       23.22       25.67     16.03 o
  10   6   7       29.90       36.34     16.94 o
  11   6   7       25.03        0.09     16.89 o
  12   6   7      274.40      261.93     27.93 o
  13   6   7       62.59       71.57     20.66 o
  14   6   7      131.01      149.26     23.34 o
  15   6   7       90.64      106.26     22.45 o
  16   6   7        0.96      -13.41     21.24 o
  17   6   7        1.90       28.28     26.92 o
  18   6   7       96.71      116.35     37.27 o
   1   7   7     2805.37     2898.39     43.08 o
   2   7   7     5027.04     4791.31     58.66 o
   3   7   7      733.43      660.06     29.81 o
   4   7   7     2033.58     1943.77     44.56 o
   5   7   7     1122.86     1136.52     41.10 o
   6   7   7      467.43      431.43     29.02 o
   7   7   7     1640.75     1774.46     50.21 o
   8   7   7     2075.44     2138.77     50.32 o
   9   7   7       43.84       53.26     16.74 o
  10   7   7     1972.92     1947.50     45.54 o
  11   7   7       87.46       74.88     19.81 o
  12   7   7      426.79      372.01     26.37 o
  13   7   7      763.32      827.96     35.84 o
  14   7   7      171.68      183.39     24.88 o
  15   7   7       67.49       69.44     22.98 o
  16   7   7      734.53      814.96     69.76 o
  17   7   7       21.94       25.65     35.30 o
   0   8   7     7344.08     7375.60    115.00 o
   1   8   7      644.25      726.45     23.03 o
   2   8   7     4156.72     4138.41     58.92 o
   3   8   7     2949.24     3034.68     48.20 o
   4   8   7     2180.83     2102.14     47.59 o
   5   8   7     2663.68     2567.08     53.28 o
   6   8   7     4522.16     4501.99     82.99 o
   7   8   7      174.58      168.04     25.23 o
   8   8   7     2044.50     1838.79     67.29 o
   9   8   7     1367.71     1426.44     49.91 o
  10   8   7      194.06      179.02     27.07 o
  11   8   7      958.31      966.13     44.37 o
  12   8   7     1879.07     1905.64     59.62 o
  13   8   7        0.11        5.88     19.32 o
  14   8   7     1119.20     1097.25     41.82 o
  15   8   7      359.10      424.68     37.85 o
  16   8   7        3.93        5.18     33.94 o
   1   9   7     1519.84     1707.33     38.75 o
   2   9   7     4210.76     4240.04     75.24 o
   3   9   7      381.90      371.72     26.81 o
   4   9   7     7219.95     6956.28    106.06 o
   5   9   7     1777.53     1862.67     48.20 o
   6   9   7       81.77       44.72     19.42 o
   7   9   7     2011.13     2076.71     58.83 o
   8   9   7     1456.65     1472.51     50.80 o
   9   9   7      412.83      370.78     32.52 o
  10   9   7     2411.60     2201.25     86.99 o
  11   9   7      287.14      266.81     31.77 o
  12   9   7      494.15      498.36     45.59 o
  13   9   7      619.01      710.66     77.97 o
  14   9   7      229.77      218.16     45.05 o
   0  10   7     3543.49     3201.14    151.95 o
   1  10   7      402.10      453.34     34.79 o
   2  10   7      749.29      706.51     33.62 o
   3  10   7     1450.97     1714.09     49.20 o
   4  10   7       62.88       53.49     19.72 o
   5  10   7      549.57      653.10     34.57 o
   6  10   7     2388.50     2312.52     57.62 o
   7  10   7        0.53      -20.47     20.47 o
   8  10   7      501.71      519.53     36.77 o
   9  10   7      359.17      419.68     46.73 o
  10  10   7        1.17      -11.84     23.18 o
  11  10   7      263.35      223.01     43.56 o
  12  10   7      498.49      412.72     51.87 o
  13  10   7       62.82      126.34     76.83 o
   1  11   7      197.25      227.90     41.64 o
   2  11   7      301.95      313.91     45.26 o
   3  11   7       49.84       20.84     34.45 o
   4  11   7      175.72      149.40     24.20 o
   5  11   7        6.29       17.61     19.98 o
   6  11   7      193.89      198.54     27.50 o
   7  11   7      102.59      106.87     24.37 o
   8  11   7       58.68        4.03     21.26 o
   9  11   7       68.03       96.87     30.74 o
  10  11   7       68.99       80.88     39.38 o
   0  12   7      120.62      134.87     59.75 o
   1  12   7       25.22       -0.22     44.39 o
   2  12   7       39.81      -19.25     32.79 o
   3  12   7       67.09      108.36     40.83 o
   4  12   7       74.53       57.26     40.32 o
   5  12   7       70.54       29.46     86.22 o
   6  12   7       68.60       71.26     39.48 o
   7  12   7       49.78      -28.26     36.80 o
   0   0   8    57567.73    59120.78    783.76 o
   1   0   8    16147.25    16572.26    192.50 o
   2   0   8    15281.94    15656.67    136.87 o
   3   0   8    38718.99    38736.85    368.99 o
   4   0   8     2052.21     1896.83     30.75 o
   5   0   8    18539.60    19212.21    279.21 o
   6   0   8     6103.26     6086.87     88.89 o
   7   0   8     2295.30     2240.30     48.03 o
   8   0   8     1818.31     1740.62     43.42 o
   9   0   8    24873.05    24663.00    305.09 o
  10   0   8      194.87      195.36     28.34 o
  11   0   8    19237.76    18726.51    240.04 o
  12   0   8      910.97      949.79     41.98 o
  13   0   8     1201.20     1276.65     48.13 o
  14   0   8     1203.92      998.69     70.04 o
  15   0   8     4155.91     4096.98    117.80 o
  16   0   8        2.97       19.60     30.11 o
  17   0   8     2045.33     1938.64     79.96 o
  18   0   8       35.76       38.87     35.26 o
  19   0   8        0.89       13.66     47.80 o
  20   0   8      265.85      186.09     68.29 o
   1   1   8    34132.75    34711.90    233.77 o
   2   1   8     1176.98      993.29     15.75 o
   3   1   8     1453.51     1476.99     15.74 o
   4   1   8    13098.58    13349.56     92.48 o
   5   1   8    34923.85    36078.76    265.59 o
   6   1   8        9.87       25.13      8.68 o
   7   1   8    18960.87    18718.99    160.99 o
   8   1   8     2961.63     2816.70     43.94 o
   9   1   8     1005.30      960.71     28.31 o
  10   1   8     6673.22     6388.81     79.10 o
  11   1   8     3594.92     3589.89     51.84 o
  12   1   8      591.51      608.18     23.91 o
  13   1   8     6698.33     6470.65     99.87 o
  14   1   8       37.85       41.18     18.16 o
  15   1   8     1360.44     1297.51     41.43 o
  16   1   8      303.80      306.82     29.42 o
  17   1   8      180.67      187.29     29.47 o
  18   1   8      110.94       64.78     25.18 o
  19   1   8      888.41      871.03     71.82 o
  20   1   8        2.27       54.58     39.78 o
   0   2   8     1081.00     1006.16     16.62 o
   1   2   8       24.75       12.76      5.92 o
   2   2   8     2664.82     2675.11     28.67 o
   3   2   8    19253.07    20329.84    166.01 o
   4   2   8      693.97      625.05     13.35 o
   5   2   8     5378.71     5552.80     56.10 o
   6   2   8     1431.68     1300.55     42.46 o
   7   2   8      289.02      315.93     16.46 o
   8   2   8      420.24      419.43     31.53 o
   9   2   8     3534.46     3506.52     52.96 o
  10   2   8       78.03      119.37     20.16 o
  11   2   8      496.82      450.52     28.70 o
  12   2   8      642.05      633.32     31.76 o
  13   2   8       43.61       12.30     31.54 o
  14   2   8      201.01      179.28     21.27 o
  15   2   8      371.46      336.45     25.60 o
  16   2   8      120.29      110.53     21.70 o
  17   2   8      221.47      263.76     26.01 o
  18   2   8      146.83      194.66     29.33 o
  19   2   8       68.93      111.02     42.20 o
   1   3   8        4.32        8.54      6.04 o
   2   3   8     2324.88     2556.85     31.60 o
   3   3   8     1263.43     1237.52     29.31 o
   4   3   8      103.10      171.22     29.51 o
   5   3   8     5016.79     5244.00     55.56 o
   6   3   8      789.35      831.35     24.33 o
   7   3   8      151.46      147.54     14.93 o
   8   3   8       98.57       79.15     15.24 o
   9   3   8      420.74      435.91     21.69 o
  10   3   8      264.39      275.29     20.70 o
  11   3   8      117.56       92.73     20.72 o
  12   3   8        0.06       20.61     19.53 o
  13   3   8      180.16      187.27     24.83 o
  14   3   8        5.12       -4.94     19.25 o
  15   3   8       25.27       -4.13     20.93 o
  16   3   8       57.16       82.30     24.39 o
  17   3   8        0.56       -0.93     22.32 o
  18   3   8        0.01        8.53     22.70 o
  19   3   8       16.70       59.22     70.85 o
   0   4   8      639.00      596.35     23.96 o
   1   4   8     2002.24     1858.87     25.37 o
   2   4   8     2990.48     3013.90     30.24 o
   3   4   8    24044.84    23913.30    218.21 o
   4   4   8      270.19      315.17     16.31 o
   5   4   8     1776.34     1779.42     23.67 o
   6   4   8      801.27      768.71     28.30 o
   7   4   8     1336.02     1301.69     32.63 o
   8   4   8      776.05      790.98     27.77 o
   9   4   8     6591.40     6493.57     82.38 o
  10   4   8       63.01       57.89     17.49 o
  11   4   8     2523.01     2441.14     48.00 o
  12   4   8      784.74      834.46     32.52 o
  13   4   8      455.67      437.26     31.88 o
  14   4   8      214.21      228.53     33.27 o
  15   4   8     1044.59     1094.59     57.91 o
  16   4   8        2.64      -20.66     21.32 o
  17   4   8      176.12      204.30     30.92 o
  18   4   8       84.69       87.71     37.17 o
  19   4   8       24.67        5.98     30.47 o
   1   5   8    24060.89    23973.63    183.52 o
   2   5   8     3306.79     3447.84     42.57 o
   3   5   8      114.47      103.82      9.88 o
   4   5   8     4195.23     4205.80     53.25 o
   5   5   8    12589.17    12554.04    130.46 o
   6   5   8      324.77      321.79     17.66 o
   7   5   8    12963.51    12299.12    129.79 o
   8   5   8     1370.91     1320.30     37.45 o
   9   5   8     1489.90     1426.70     39.55 o
  10   5   8     2480.67     2529.53     50.15 o
  11   5   8     4153.07     3935.02     64.84 o
  12   5   8     1047.72     1049.39     47.86 o
  13   5   8     4051.75     4027.07     68.79 o
  14   5   8       15.15       14.73     19.50 o
  15   5   8      413.62      398.52     36.80 o
  16   5   8       98.87      182.77     28.95 o
  17   5   8      440.94      412.68     44.96 o
  18   5   8      138.83      186.30     38.71 o
   0   6   8     3008.75     3069.26     60.47 o
   1   6   8     3728.06     3699.32     47.76 o
   2   6   8     3701.03     3712.07     46.83 o
   3   6   8    23046.02    22589.29    266.03 o
   4   6   8      155.61      141.65     13.82 o
   5   6   8    11449.67    10795.79    139.05 o
   6   6   8     2522.76     2686.17     83.54 o
   7   6   8      851.11      897.24     27.05 o
   8   6   8     1694.27     1778.08     39.15 o
   9   6   8     6540.25     6357.98    100.06 o
  10   6   8       65.35       68.94     20.21 o
  11   6   8     2517.33     2380.23     50.78 o
  12   6   8      763.85      830.08     33.91 o
  13   6   8       13.50      -13.16     18.42 o
  14   6   8      434.86      479.01     41.41 o
  15   6   8     1271.61     1153.13     42.20 o
  16   6   8      221.90      227.54     28.14 o
  17   6   8     1237.05     1266.75     55.90 o
   1   7   8     8696.52     8595.09     81.99 o
   2   7   8     3422.02     3612.22     53.86 o
   3   7   8       10.66       -8.40     11.78 o
   4   7   8      579.07      659.02     22.81 o
   5   7   8     2656.84     2440.30     50.08 o
   6   7   8       37.33       50.35     23.16 o
   7   7   8     5105.96     4797.71     85.45 o
   8   7   8       98.61      103.70     28.46 o
   9   7   8      959.96      861.30     52.98 o
  10   7   8      958.99      946.05     51.41 o
  11   7   8      618.82      656.30     67.51 o
  12   7   8      727.48      829.71     34.64 o
  13   7   8     1208.99     1245.93     54.94 o
  14   7   8        4.66       -7.43     20.16 o
  15   7   8      226.14      228.53     27.25 o
  16   7   8      355.58      417.84     49.21 o
   0   8   8     1442.34     1606.23     47.58 o
   1   8   8     1390.22     1380.51     53.51 o
   2   8   8        1.39        1.38     20.45 o
   3   8   8      299.60      305.75     18.35 o
   4   8   8       26.54       17.26     16.68 o
   5   8   8       25.35       20.97     16.46 o
   6   8   8      199.27      229.90     30.84 o
   7   8   8        1.42      -18.75     18.75 o
   8   8   8      517.26      511.29     33.63 o
   9   8   8      118.84      107.33     25.64 o
  10   8   8       72.80       70.93     24.78 o
  11   8   8      341.80      322.99     31.40 o
  12   8   8        5.13        7.83     23.59 o
  13   8   8      144.15      124.61     29.45 o
  14   8   8      196.71      182.53     40.86 o
  15   8   8       12.95      -33.00     33.00 o
   1   9   8     1510.94     1420.50     37.31 o
   2   9   8       36.47       41.08     19.22 o
   3   9   8      160.11      129.56     26.56 o
   4   9   8        0.35      -15.94     17.92 o
   5   9   8      629.42      585.63     32.84 o
   6   9   8        6.01       -3.11     20.80 o
   7   9   8       13.14       37.73     19.33 o
   8   9   8       35.77       18.80     21.68 o
   9   9   8       28.01        5.09     21.93 o
  10   9   8      140.38      145.57     27.57 o
  11   9   8      300.72      326.42     33.45 o
  12   9   8       29.88       27.41     33.49 o
  13   9   8       72.09      116.23     40.86 o
  14   9   8       16.77       18.12     36.11 o
   0  10   8     1626.68     1838.73    121.22 o
   1  10   8     1112.62     1049.07     48.50 o
   2  10   8      312.32      356.59     41.10 o
   3  10   8     2506.60     2486.33    145.40 o
   4  10   8      108.39      121.55     23.16 o
   5  10   8     1003.76     1038.44     41.93 o
   6  10   8      179.05      225.32     26.22 o
   7  10   8      387.54      366.37     28.46 o
   8  10   8      205.48      229.28     26.13 o
   9  10   8     1131.01     1151.66     50.57 o
  10  10   8        0.50       27.68     35.97 o
  11  10   8      277.43      268.45     46.87 o
  12  10   8       61.72      106.81     40.81 o
   1  11   8     1902.13     1878.10     88.13 o
   2  11   8      774.82      886.30     65.59 o
   3  11   8       62.73       44.71     28.09 o
   4  11   8      531.19      712.82     40.12 o
   5  11   8     1195.92     1231.52     73.78 o
   6  11   8        1.04      -20.33     20.33 o
   7  11   8     2382.04     2409.99     65.57 o
   8  11   8      160.50      192.86     35.17 o
   9  11   8      128.21      139.91     32.43 o
  10  11   8      479.14      617.54     47.42 o
   0  12   8      876.59     1068.75    107.56 o
   1  12   8      474.06      464.55     56.13 o
   2  12   8      118.25      154.35     44.62 o
   3  12   8     1694.98     1753.77     91.87 o
   4  12   8        9.61      -35.68     35.68 o
   5  12   8      196.21      119.72     43.46 o
   6  12   8      439.09      531.84     60.04 o
   7  12   8        1.29      -34.09     34.09 o
   1   1   9        3.71       16.04      5.81 o
   2   1   9     6505.05     6496.73     47.52 o
   3   1   9       19.31       14.95      8.89 o
   4   1   9     6841.29     6699.16     54.52 o
   5   1   9      920.05      794.67     16.67 o
   6   1   9     2407.09     2565.06     35.62 o
   7   1   9     5206.89     5273.59    113.28 o
   8   1   9     1551.42     1638.16     35.12 o
   9   1   9      552.78      575.46     20.89 o
  10   1   9     1937.42     1932.30     36.82 o
  11   1   9     4108.56     4082.23     70.74 o
  12   1   9      609.20      534.96     29.80 o
  13   1   9      209.10      235.40     24.72 o
  14   1   9      645.38      627.55     29.69 o
  15   1   9      199.66      220.03     26.53 o
  16   1   9      851.83      907.54     41.86 o
  17   1   9        8.10       19.93     23.36 o
  18   1   9      296.26      286.55     32.03 o
  19   1   9       25.34       53.89     38.41 o
   0   2   9    37099.00    36993.06    415.10 o
   1   2   9     1811.06     1919.12     19.42 o
   2   2   9     8367.48     8213.84     63.62 o
   3   2   9    14278.87    14826.30    115.60 o
   4   2   9     5055.75     4824.80     40.15 o
   5   2   9     5959.99     5989.33     55.26 o
   6   2   9    18157.09    17783.42    193.29 o
   7   2   9       42.29       56.32     11.54 o
   8   2   9    12206.59    11749.45    142.16 o
   9   2   9     3831.50     3802.52     66.89 o
  10   2   9       98.20       71.13     19.41 o
  11   2   9      666.89      622.75     27.06 o
  12   2   9     2671.87     2742.81     52.07 o
  13   2   9        2.72       -8.95     15.89 o
  14   2   9     2999.50     2942.96     57.75 o
  15   2   9      248.05      327.02     25.33 o
  16   2   9       25.13       35.36     22.44 o
  17   2   9      604.54      614.97     39.28 o
  18   2   9      609.74      666.45     47.21 o
  19   2   9       29.17       45.72     37.67 o
   1   3   9     7449.94     7414.80     58.12 o
   2   3   9    34889.63    34909.95    276.88 o
   3   3   9        2.20       12.03      8.39 o
   4   3   9    25183.70    25103.78    210.54 o
   5   3   9     6725.70     6714.98     59.93 o
   6   3   9     1671.54     1607.00     31.63 o
   7   3   9     6054.06     6222.69     74.51 o
   8   3   9     6353.44     6314.97    103.95 o
   9   3   9     1523.48     1465.20     34.87 o
  10   3   9     7932.76     7782.04    112.37 o
  11   3   9      829.89      831.67     36.64 o
  12   3   9     1106.24     1036.21     41.10 o
  13   3   9     1075.53     1073.78     43.48 o
  14   3   9      545.81      568.47     34.62 o
  15   3   9      383.05      410.63     48.79 o
  16   3   9     2314.27     2322.36     55.23 o
  17   3   9        0.00       24.44     21.01 o
  18   3   9      679.26      708.41     47.65 o
  19   3   9       85.76      148.51     50.36 o
   0   4   9    17030.71    16786.74    203.96 o
   1   4   9     2043.91     2149.04     26.93 o
   2   4   9     2413.45     2452.28     26.63 o
   3   4   9     5391.53     5484.15     65.94 o
   4   4   9     1055.53      975.23     23.99 o
   5   4   9      761.54      740.10     28.43 o
   6   4   9    17940.88    17956.98    173.51 o
   7   4   9       25.05       32.46     15.53 o
   8   4   9     4365.79     4254.53     61.43 o
   9   4   9      476.97      474.17     25.99 o
  10   4   9        3.31      -15.39     15.39 o
  11   4   9     1144.16     1205.78     55.02 o
  12   4   9     4728.27     4557.34    141.38 o
  13   4   9       27.81       28.74     21.17 o
  14   4   9     2088.91     2065.00     59.01 o
  15   4   9      365.31      393.91     33.28 o
  16   4   9       93.77      101.11     26.76 o
  17   4   9      405.79      441.02     36.81 o
  18   4   9      205.18      153.04     49.35 o
   1   5   9     1615.11     1686.06     25.66 o
   2   5   9      964.70      921.31     22.14 o
   3   5   9       24.65       32.33     11.99 o
   4   5   9     4028.92     3930.36     51.89 o
   5   5   9      475.35      497.01     20.09 o
   6   5   9       82.78       60.98     19.02 o
   7   5   9       22.25       41.91     13.56 o
   8   5   9      642.90      612.60     25.34 o
   9   5   9       34.50       33.86     20.29 o
  10   5   9     2736.39     2536.41     49.94 o
  11   5   9      770.41      686.09     34.17 o
  12   5   9      439.81      409.84     26.87 o
  13   5   9      213.68      199.34     23.44 o
  14   5   9      108.26       91.60     21.79 o
  15   5   9      100.73       50.26     24.47 o
  16   5   9      321.98      320.46     32.74 o
  17   5   9        9.15      -42.09     44.13 o
  18   5   9       71.49       78.40     33.56 o
   0   6   9       77.22       52.34     16.51 o
   1   6   9      737.06      684.96     22.05 o
   2   6   9      421.79      404.92     19.66 o
   3   6   9      499.17      534.11     22.07 o
   4   6   9      117.40      109.66     15.12 o
   5   6   9      116.72      150.75     15.16 o
   6   6   9      345.33      360.52     28.53 o
   7   6   9       22.40        4.35     18.74 o
   8   6   9       14.90       30.99     19.82 o
   9   6   9       41.17       77.70     17.22 o
  10   6   9       12.28       14.62     16.89 o
  11   6   9        9.21       28.15     17.74 o
  12   6   9      292.89      296.77     25.09 o
  13   6   9       70.06       35.09     21.59 o
  14   6   9       57.23       79.02     26.68 o
  15   6   9       74.67       83.63     23.05 o
  16   6   9       16.66      -11.20     22.01 o
  17   6   9      181.86      247.77     34.65 o
   1   7   9     1345.42     1367.34     45.22 o
   2   7   9     3257.29     3151.76     50.96 o
   3   7   9       88.80       86.51     14.31 o
   4   7   9     3005.23     2805.69     47.66 o
   5   7   9     1277.25     1366.44     38.83 o
   6   7   9      164.04      168.56     20.01 o
   7   7   9      931.90      987.53     40.06 o
   8   7   9      672.70      726.80     42.78 o
   9   7   9      289.31      286.65     28.00 o
  10   7   9     2150.27     2098.69     64.32 o
  11   7   9       39.88       30.81     23.97 o
  12   7   9      263.55      242.11     30.55 o
  13   7   9      372.64      434.98     29.24 o
  14   7   9      227.00      294.12     27.70 o
  15   7   9       39.81       41.55     22.50 o
  16   7   9      839.46      966.37     49.47 o
   0   8   9     5421.06     5380.18    141.70 o
   1   8   9      267.37      298.66     38.16 o
   2   8   9     2664.40     2598.95     47.11 o
   3   8   9     3737.19     3682.07     62.71 o
   4   8   9     1227.48     1200.91     41.40 o
   5   8   9      546.98      554.32     30.46 o
   6   8   9     6148.90     6056.86     90.33 o
   7   8   9        2.64      -14.44     19.71 o
   8   8   9     3160.38     2962.91     69.69 o
   9   8   9      297.99      351.23     41.65 o
  10   8   9      262.80      249.75     29.50 o
  11   8   9      330.76      353.64     32.91 o
  12   8   9     1402.72     1364.26     53.14 o
  13   8   9        7.89       15.62     25.44 o
  14   8   9     1043.37      965.61     62.75 o
  15   8   9      140.42      120.29     39.09 o
   1   9   9      467.81      571.16     32.53 o
   2   9   9     3119.55     3020.28     75.41 o
   3   9   9       68.52       58.76     20.18 o
   4   9   9     5690.95     5557.85    104.73 o
   5   9   9      759.71      785.40     38.46 o
   6   9   9      312.69      315.98     27.95 o
   7   9   9      667.96      795.62     35.51 o
   8   9   9     1616.29     1553.62     47.07 o
   9   9   9       80.80       53.82     24.56 o
  10   9   9     2329.04     2305.48     65.82 o
  11   9   9       64.47       39.68     26.73 o
  12   9   9      422.12      444.29     51.30 o
  13   9   9      257.55      286.73     47.30 o
   0  10   9     2478.90     2594.81     75.23 o
   1  10   9       20.75        1.09     21.06 o
   2  10   9     1151.41     1108.01     86.11 o
   3  10   9       84.93      155.20     26.94 o
   4  10   9      146.68      120.93     25.66 o
   5  10   9      611.23      650.69     36.52 o
   6  10   9     1375.44     1332.23     48.14 o
   7  10   9       26.72       -1.87     21.07 o
   8  10   9      943.45      870.63     63.33 o
   9  10   9      106.56      171.20     38.06 o
  10  10   9       89.84       95.86     38.90 o
  11  10   9      177.52      184.05     66.72 o
  12  10   9      538.65      468.93     74.71 o
   1  11   9        9.75       22.81     39.27 o
   2  11   9      161.18      163.55     46.10 o
   3  11   9        2.00      -40.28     40.28 o
   4  11   9      205.60      233.91     39.44 o
   5  11   9       49.53       23.25     23.75 o
   6  11   9      120.89      126.76     30.13 o
   7  11   9       45.04       35.80     39.11 o
   8  11   9        0.84        7.75     34.02 o
   9  11   9       55.41       63.99     31.86 o
   0  12   9       56.32       58.05     61.46 o
   1  12   9       12.89       -4.27     37.42 o
   2  12   9       47.12      -36.22     36.22 o
   3  12   9       60.29       67.30     39.48 o
   4  12   9       33.49       76.58     40.97 o
   5  12   9      125.88      133.39     45.93 o
   6  12   9      171.79      186.38     86.22 o
   0   0  10     6923.53     7019.38    109.81 o
   1   0  10    17881.70    18539.37    217.71 o
   2   0  10     2543.79     2438.35     64.07 o
   3   0  10    32231.58    31924.94    272.18 o
   4   0  10       75.94       72.68      9.58 o
   5   0  10     4484.45     4341.31     57.10 o
   6   0  10       12.59       14.24     10.34 o
   7   0  10     1905.37     1902.59     54.89 o
   8   0  10       41.53       27.01     18.59 o
   9   0  10     7261.00     7244.37    111.38 o
  10   0  10     6714.15     6682.55    107.43 o
  11   0  10    12154.00    12026.54    279.99 o
  12   0  10      430.14      389.04     38.97 o
  13   0  10      373.91      298.96     36.45 o
  14   0  10      442.32      420.79     42.24 o
  15   0  10     1761.04     1745.94     73.80 o
  16   0  10       42.38       68.77     31.97 o
  17   0  10     1120.63      995.05     63.99 o
  18   0  10      115.56       18.78     52.93 o
  19   0  10        6.42      -17.07     52.93 o
   1   1  10    24115.91    24028.90    178.89 o
   2   1  10      122.52      170.52     10.79 o
   3   1  10      914.51      910.59     16.77 o
   4   1  10     2522.58     2498.32     24.10 o
   5   1  10     6602.95     6371.96     53.77 o
   6   1  10      913.58      894.88     26.09 o
   7   1  10    13346.28    13233.50    133.76 o
   8   1  10        2.94       13.44     12.21 o
   9   1  10      220.03      219.59     21.24 o
  10   1  10      503.03      531.34     27.87 o
  11   1  10     1464.61     1405.09     37.45 o
  12   1  10      756.74      703.38     29.50 o
  13   1  10     4178.50     3929.80     72.92 o
  14   1  10        2.15       21.33     20.31 o
  15   1  10      507.78      484.91     31.97 o
  16   1  10      104.32      118.49     25.92 o
  17   1  10      125.60      137.59     27.00 o
  18   1  10       82.83       67.37     39.11 o
  19   1  10      698.60      736.15     98.17 o
   0   2  10      156.80      151.24     21.56 o
   1   2  10     1334.72     1260.49     15.30 o
   2   2  10       69.14       71.88      6.61 o
   3   2  10     4683.80     4715.25     45.55 o
   4   2  10      100.93       97.46      8.93 o
   5   2  10     2042.79     2052.97     23.71 o
   6   2  10      269.05      285.99     13.57 o
   7   2  10      555.48      481.62     21.39 o
   8   2  10      461.86      427.23     21.42 o
   9   2  10     3682.56     3715.74     57.81 o
  10   2  10      357.01      293.87     22.07 o
  11   2  10      486.91      461.78     25.45 o
  12   2  10       85.36       64.51     18.15 o
  13   2  10       56.00       28.17     18.44 o
  14   2  10      217.76      230.03     23.12 o
  15   2  10      318.53      337.45     30.24 o
  16   2  10      140.45      114.32     25.81 o
  17   2  10      164.98      183.74     33.02 o
  18   2  10       19.81       62.08     39.35 o
  19   2  10      121.27       75.49     41.64 o
   1   3  10      160.00      149.01      7.82 o
   2   3  10       69.67       68.08      8.18 o
   3   3  10      317.34      342.03     20.23 o
   4   3  10      346.52      377.10     16.72 o
   5   3  10       26.92       37.28     10.51 o
   6   3  10       35.72       34.20     11.19 o
   7   3  10        1.02        8.82     13.23 o
   8   3  10        0.60      -13.89     13.89 o
   9   3  10      738.93      726.94     33.15 o
  10   3  10      343.37      343.82     32.77 o
  11   3  10       13.89       -7.68     20.70 o
  12   3  10       12.81        5.95     20.26 o
  13   3  10      182.07      228.16     31.96 o
  14   3  10        0.38       -1.27     18.53 o
  15   3  10        0.06        3.72     18.43 o
  16   3  10       20.08       28.29     22.78 o
  17   3  10       27.16       35.62     25.50 o
  18   3  10       26.67      -32.60     32.60 o
   0   4  10     1394.08     1361.83     36.61 o
   1   4  10     2457.52     2314.62     26.16 o
   2   4  10     1296.40     1363.02     25.71 o
   3   4  10     5715.62     5723.32     61.28 o
   4   4  10      701.92      645.95     22.28 o
   5   4  10      916.65      912.29     25.39 o
   6   4  10       70.75       97.19     19.64 o
   7   4  10      982.75      985.16     33.30 o
   8   4  10       26.08       48.41     15.72 o
   9   4  10     3624.64     3708.38     58.17 o
  10   4  10       89.55       50.04     18.90 o
  11   4  10     1800.17     1862.99     52.15 o
  12   4  10        8.76        4.40     20.45 o
  13   4  10       23.90      -12.28     20.11 o
  14   4  10       53.74       74.45     24.08 o
  15   4  10      798.26      909.57     44.09 o
  16   4  10        4.06       17.35     23.69 o
  17   4  10      120.42       92.46     31.62 o
  18   4  10       10.58        9.35     35.60 o
   1   5  10    17307.07    16906.24    135.32 o
   2   5  10       22.16       10.26     11.82 o
   3   5  10     1026.04     1020.97     27.73 o
   4   5  10     1692.99     1747.57     35.74 o
   5   5  10     4978.76     4834.72     60.79 o
   6   5  10       75.80       63.73     16.73 o
   7   5  10     8251.56     8065.56    114.07 o
   8   5  10       55.13       75.97     14.86 o
   9   5  10     1046.30     1053.78     32.15 o
  10   5  10     1124.82     1191.68     35.71 o
  11   5  10     1255.61     1316.55     38.67 o
  12   5  10      259.71      297.94     24.52 o
  13   5  10     2523.20     2702.33     56.45 o
  14   5  10        5.81       14.32     22.56 o
  15   5  10      250.53      240.05     33.76 o
  16   5  10        3.02      -23.43     23.43 o
  17   5  10      174.78      187.51     57.07 o
   0   6  10       95.32      101.60     18.61 o
   1   6  10     1874.68     1687.27     51.00 o
   2   6  10      190.54      214.71     23.69 o
   3   6  10     7538.82     7433.56     87.97 o
   4   6  10      113.19       75.63     14.59 o
   5   6  10     8858.74     8572.64     93.02 o
   6   6  10     1597.78     1592.06     41.66 o
   7   6  10      734.05      761.37     36.23 o
   8   6  10     1064.97     1051.80     42.24 o
   9   6  10     8391.13     8275.80    122.57 o
  10   6  10      109.81      111.78     24.66 o
  11   6  10     2435.81     2409.05     50.12 o
  12   6  10      187.73      173.65     22.16 o
  13   6  10        8.73      -17.97     17.97 o
  14   6  10      279.41      314.49     27.47 o
  15   6  10      765.45      911.49     45.09 o
  16   6  10      173.31      187.35     27.49 o
  17   6  10      526.03      601.26     87.79 o
   1   7  10     5906.35     5684.05     82.62 o
   2   7  10     2511.95     2562.23     46.15 o
   3   7  10       35.90       19.47     14.01 o
   4   7  10       46.92       71.00     14.54 o
   5   7  10     2196.69     2077.31     51.16 o
   6   7  10        3.76      -15.54     15.54 o
   7   7  10     3414.85     3250.05     61.66 o
   8   7  10      179.78      200.48     26.63 o
   9   7  10      574.55      532.10     35.18 o
  10   7  10      267.33      294.78     35.73 o
  11   7  10      476.81      505.94     35.53 o
  12   7  10       73.28       58.72     25.82 o
  13   7  10     1227.50     1252.10     51.96 o
  14   7  10       31.03       26.13     25.80 o
  15   7  10      482.89      423.99     38.69 o
  16   7  10       95.32       95.73     37.40 o
   0   8  10      874.35      840.07     49.51 o
   1   8  10       79.62       89.75     21.41 o
   2   8  10      108.85      123.01     17.66 o
   3   8  10     1347.09     1327.43     46.53 o
   4   8  10       14.51      -13.02     13.02 o
   5   8  10      418.85      363.60     28.20 o
   6   8  10      121.85      185.83     23.78 o
   7   8  10      151.74      176.36     23.33 o
   8   8  10      120.80      150.05     23.23 o
   9   8  10      117.44      115.91     26.10 o
  10   8  10       12.40       27.63     23.50 o
  11   8  10      543.54      495.15     37.21 o
  12   8  10       71.42       92.95     35.27 o
  13   8  10       33.25       46.01     26.67 o
  14   8  10        1.80      -32.13     32.13 o
   1   9  10      441.22      482.99     25.81 o
   2   9  10        2.78       11.83     15.74 o
   3   9  10        0.02      -11.70     20.70 o
   4   9  10       58.30       88.62     23.86 o
   5   9  10      110.34       87.91     22.52 o
   6   9  10        6.68      -17.49     17.49 o
   7   9  10      151.59      143.42     27.83 o
   8   9  10        0.15       10.56     18.42 o
   9   9  10       12.36       26.21     24.65 o
  10   9  10       43.03       55.06     25.67 o
  11   9  10      207.62      235.29     42.61 o
  12   9  10        0.01      -22.06     31.34 o
  13   9  10       42.68       16.13     35.38 o
   0  10  10      112.39      168.91     28.51 o
   1  10  10      601.96      643.19     54.83 o
   2  10  10        5.21       27.28     22.30 o
   3  10  10     1540.08     1607.71     55.40 o
   4  10  10        0.20      -19.79     19.79 o
   5  10  10      905.55      961.90     46.72 o
   6  10  10       81.23      163.08     41.26 o
   7  10  10      256.69      268.99     37.70 o
   8  10  10       18.25       35.28     22.67 o
   9  10  10     1049.79      997.62     52.87 o
  10  10  10       17.90      -10.13     26.65 o
  11  10  10      346.24      436.58     42.49 o
   1  11  10     1871.25     1783.63     88.72 o
   2  11  10      257.93      334.49     32.78 o
   3  11  10       26.04        5.46     32.52 o
   4  11  10       37.10       37.98     25.06 o
   5  11  10      848.29      900.48     47.92 o
   6  11  10       43.82       35.10     26.05 o
   7  11  10     1661.67     1716.70     92.30 o
   8  11  10        9.37       24.72     48.66 o
   9  11  10       34.04       31.71     37.22 o
   0  12  10      247.88      397.79     83.66 o
   1  12  10      342.10      398.34     57.80 o
   2  12  10      108.81       92.29     43.41 o
   3  12  10     1795.94     1849.32     99.46 o
   4  12  10       14.32       18.68     38.83 o
   1   1  11       74.37       53.03      7.59 o
   2   1  11     3031.41     2778.20     31.25 o
   3   1  11      767.65      866.60     15.09 o
   4   1  11     4912.09     4687.72     46.37 o
   5   1  11     1729.30     1896.17     23.92 o
   6   1  11     1032.50     1044.81     20.25 o
   7   1  11     1012.83     1017.59     29.40 o
   8   1  11     5706.85     5756.32     80.09 o
   9   1  11        5.35      -15.03     15.03 o
  10   1  11     1054.74      994.88     41.27 o
  11   1  11       19.19       25.90     16.80 o
  12   1  11       36.07       27.53     19.35 o
  13   1  11      162.73      135.85     23.20 o
  14   1  11      163.30      182.39     25.34 o
  15   1  11       30.42       34.09     22.12 o
  16   1  11      697.37      751.14     39.49 o
  17   1  11        8.17        3.48     27.85 o
  18   1  11      295.03      261.82     50.00 o
  19   1  11        0.04       15.37     37.42 o
   0   2  11    21933.10    21665.92    388.18 o
   1   2  11      108.83      102.91      8.79 o
   2   2  11     3715.40     3532.77     31.04 o
   3   2  11      136.11      136.53      9.80 o
   4   2  11     4740.76     4850.31     48.34 o
   5   2  11      199.08      236.21     13.02 o
   6   2  11    12730.93    12715.99    114.98 o
   7   2  11      247.77      238.12     19.70 o
   8   2  11     6230.27     6244.12     86.53 o
   9   2  11      511.38      448.94     25.99 o
  10   2  11        7.62      -11.49     11.49 o
  11   2  11        0.88      -12.74     12.74 o
  12   2  11     3627.61     3518.33    121.59 o
  13   2  11      541.45      504.51     27.81 o
  14   2  11     2758.62     2615.75     61.74 o
  15   2  11        5.10       25.39     21.65 o
  16   2  11       19.63        9.74     21.70 o
  17   2  11      103.42       84.90     25.69 o
  18   2  11      182.51      254.77     55.49 o
   1   3  11     1187.98     1190.09     18.18 o
   2   3  11    14301.88    13930.99    116.58 o
   3   3  11       20.52       18.62      8.36 o
   4   3  11    19522.07    19120.34    149.83 o
   5   3  11        2.67       -2.03     10.50 o
   6   3  11     2340.80     2334.47     50.71 o
   7   3  11       72.09       39.79     13.75 o
   8   3  11     3030.02     2955.41     57.53 o
   9   3  11        0.63       -5.56     17.93 o
  10   3  11     6559.80     6483.39     85.03 o
  11   3  11        0.10       -5.62     16.31 o
  12   3  11     1226.22     1207.24     38.00 o
  13   3  11       15.78       25.82     18.98 o
  14   3  11      950.32      955.00     55.38 o
  15   3  11       19.81       20.18     22.25 o
  16   3  11     1756.68     1796.37     56.18 o
  17   3  11       11.65       65.20     37.90 o
  18   3  11      342.65      267.68     52.50 o
   0   4  11     9742.27     9593.18    107.33 o
   1   4  11     1077.85     1142.64     19.07 o
   2   4  11     2382.57     2400.75     34.97 o
   3   4  11      131.97      141.45     12.25 o
   4   4  11      518.92      517.07     22.34 o
   5   4  11      896.80      818.05     26.22 o
   6   4  11    10427.33    10253.76    109.06 o
   7   4  11      130.21      104.78     20.58 o
   8   4  11     4232.71     4198.80     60.21 o
   9   4  11       26.79       11.60     14.93 o
  10   4  11      223.95      210.96     23.51 o
  11   4  11      446.65      391.53     28.70 o
  12   4  11     1564.00     1491.73     48.52 o
  13   4  11       12.73      -11.94     21.11 o
  14   4  11     1809.24     1798.20     59.14 o
  15   4  11        1.73       -9.33     19.55 o
  16   4  11       67.52       51.59     24.76 o
  17   4  11       27.72       15.90     38.12 o
  18   4  11      282.12      292.95     54.92 o
   1   5  11        2.30       11.37      9.96 o
   2   5  11     3756.10     3564.50     39.99 o
   3   5  11     1137.00     1093.33     29.55 o
   4   5  11     1409.14     1364.04     33.38 o
   5   5  11      102.51      116.96     24.50 o
   6   5  11       40.37       30.03     13.83 o
   7   5  11        3.94        3.08     15.95 o
   8   5  11        9.79       17.81     19.32 o
   9   5  11      130.39       86.31     21.99 o
  10   5  11      995.80      920.89     31.45 o
  11   5  11       71.10       70.75     18.03 o
  12   5  11      455.09      439.72     26.76 o
  13   5  11        0.04       20.29     21.50 o
  14   5  11        8.63       16.88     22.54 o
  15   5  11       17.49       12.11     23.63 o
  16   5  11      157.42      134.67     29.82 o
  17   5  11        2.42      -17.26     39.11 o
   0   6  11     1492.39     1393.54     52.41 o
   1   6  11     1643.15     1702.67     40.74 o
   2   6  11      180.95      185.05     17.48 o
   3   6  11      191.57      187.93     16.71 o
   4   6  11      573.78      534.17     23.82 o
   5   6  11        0.02       -0.23     13.54 o
   6   6  11      288.63      319.78     23.24 o
   7   6  11       61.58       41.14     21.36 o
   8   6  11       40.15       40.34     21.22 o
   9   6  11       24.35       59.31     22.82 o
  10   6  11      226.57      228.53     27.86 o
  11   6  11       18.43       42.02     22.87 o
  12   6  11       24.43       47.56     23.53 o
  13   6  11       42.96       86.18     25.81 o
  14   6  11      120.08      110.04     27.92 o
  15   6  11       15.94       19.99     31.19 o
  16   6  11       25.23       57.48     27.36 o
   1   7  11       63.57       99.56     17.72 o
   2   7  11     4788.03     4738.13     74.60 o
   3   7  11      334.79      353.02     23.09 o
   4   7  11     3375.49     3360.49     55.23 o
   5   7  11        2.52      -12.46     12.46 o
   6   7  11      159.51      158.63     22.80 o
   7   7  11       24.56       45.38     18.18 o
   8   7  11      469.78      479.16     37.50 o
   9   7  11        7.84       -8.58     21.52 o
  10   7  11     1229.82     1238.51     48.53 o
  11   7  11        0.02      -10.04     22.65 o
  12   7  11       70.40       86.13     26.78 o
  13   7  11        1.46        1.60     24.11 o
  14   7  11      492.66      510.06     40.25 o
  15   7  11        0.31       33.36     35.78 o
   0   8  11     5219.50     5256.34    115.09 o
   1   8  11        0.15        0.34     15.02 o
   2   8  11     2025.03     2015.32     46.90 o
   3   8  11      228.76      324.61     22.92 o
   4   8  11      497.14      550.12     27.47 o
   5   8  11       25.13       61.22     20.68 o
   6   8  11     6113.02     6046.57     99.39 o
   7   8  11       19.45       14.38     20.25 o
   8   8  11     1874.99     1841.41     50.08 o
   9   8  11       52.94       84.60     21.61 o
  10   8  11      135.17      129.75     27.32 o
  11   8  11        2.69       -8.14     23.60 o
  12   8  11     1145.01     1189.97     62.10 o
  13   8  11        4.48      -31.01     31.01 o
  14   8  11      577.00      602.02     65.44 o
   1   9  11       29.21       71.72     18.18 o
   2   9  11     3284.98     3370.79     66.72 o
   3   9  11      131.11      137.63     23.90 o
   4   9  11     3207.54     3280.79     80.52 o
   5   9  11       18.86       27.02     23.43 o
   6   9  11      291.67      256.27     30.86 o
   7   9  11       86.49      113.85     24.67 o
   8   9  11     1358.17     1371.80     49.14 o
   9   9  11        0.60      -10.58     18.18 o
  10   9  11     1779.72     1740.56     52.79 o
  11   9  11       16.43        9.20     34.41 o
  12   9  11      226.28      190.59     43.98 o
   0  10  11     2332.92     2562.98     82.80 o
   1  10  11      137.50      136.42     23.12 o
   2  10  11      771.81      732.48     42.01 o
   3  10  11        1.84       29.75     23.06 o
   4  10  11      426.40      431.50     43.76 o
   5  10  11       59.04       54.24     26.26 o
   6  10  11      973.77     1030.91     53.59 o
   7  10  11        2.60       -7.01     23.65 o
   8  10  11      789.21      666.68     63.56 o
   9  10  11        0.14       -3.05     28.78 o
  10  10  11       12.54      -14.37     25.83 o
   1  11  11        0.83        6.34     35.60 o
   2  11  11       13.68       13.07     23.86 o
   3  11  11       69.41       63.90     33.17 o
   4  11  11      366.88      349.48     40.52 o
   5  11  11        1.31       -0.85     37.73 o
   6  11  11       28.66      -34.76     34.76 o
   7  11  11       41.00       60.41     39.73 o
   8  11  11       29.54       11.74     54.63 o
   0  12  11       27.52       47.80     58.05 o
   1  12  11       57.56       53.78     43.46 o
   2  12  11       40.16       99.75     46.18 o
   3  12  11        3.38       17.26     42.66 o
   0   0  12      481.47      497.79     25.27 o
   1   0  12     7913.94     8091.81     90.75 o
   2   0  12      954.57      905.19     35.09 o
   3   0  12    44675.36    45311.14    509.86 o
   4   0  12       61.86       65.23      9.79 o
   5   0  12     6888.65     6662.27     79.95 o
   6   0  12       47.02       69.95     12.78 o
   7   0  12      756.71      773.03     30.01 o
   8   0  12      511.86      536.79     38.83 o
   9   0  12     7058.65     7052.75    137.83 o
  10   0  12      814.77      749.46     47.13 o
  11   0  12     4342.72     4282.69    103.77 o
  12   0  12       55.99       53.13     30.34 o
  13   0  12       85.64      -14.46     29.41 o
  14   0  12        1.49      -15.37     28.97 o
  15   0  12     1645.99     1724.39     75.46 o
  16   0  12       96.23      157.33     38.01 o
  17   0  12      956.30      855.34     99.02 o
  18   0  12        5.45       -3.41     44.39 o
   1   1  12    13881.35    14025.11    111.63 o
   2   1  12        9.96       -0.33      8.68 o
   3   1  12     1503.74     1549.86     27.86 o
   4   1  12        0.21       13.62      8.56 o
   5   1  12     6254.92     6216.06     57.91 o
   6   1  12       96.99      114.48     12.27 o
   7   1  12    14688.47    14449.22    143.31 o
   8   1  12      547.18      599.14     25.53 o
   9   1  12     2015.82     1904.80     41.59 o
  10   1  12      929.60      948.16     36.91 o
  11   1  12     3214.70     3296.04     63.80 o
  12   1  12      138.98      119.51     22.90 o
  13   1  12     2481.80     2498.64     71.45 o
  14   1  12        0.29      -19.61     19.61 o
  15   1  12      370.04      358.69     31.26 o
  16   1  12       17.68        6.96     22.17 o
  17   1  12      126.08      160.06     45.45 o
  18   1  12        4.25      -10.15     33.74 o
   0   2  12      215.45      234.87     17.74 o
   1   2  12     1387.78     1379.41     23.40 o
   2   2  12       18.27       11.34      6.54 o
   3   2  12     1964.65     1855.24     27.45 o
   4   2  12        5.12        8.81      9.06 o
   5   2  12     1708.66     1647.22     26.44 o
   6   2  12       91.40      106.39     11.37 o
   7   2  12      107.17      107.14     13.66 o
   8   2  12      212.74      199.64     18.92 o
   9   2  12     2479.62     2456.58     67.63 o
  10   2  12       82.07       78.59     17.57 o
  11   2  12     1700.45     1579.52     42.99 o
  12   2  12       94.92      113.90     25.87 o
  13   2  12        7.75       -6.61     29.02 o
  14   2  12        0.01        5.52     21.21 o
  15   2  12      316.47      314.88     30.01 o
  16   2  12        1.93      -16.96     22.18 o
  17   2  12      556.37      537.49     60.88 o
  18   2  12      173.42      214.15     50.09 o
   1   3  12      153.69      156.77      8.75 o
   2   3  12        1.20       -3.08      8.22 o
   3   3  12       15.14       30.27     10.57 o
   4   3  12        0.61        2.65     11.11 o
   5   3  12        5.39      -10.69     10.69 o
   6   3  12      122.32      126.25     14.02 o
   7   3  12      302.38      285.31     20.60 o
   8   3  12      478.73      474.79     22.54 o
   9   3  12       41.70       17.93     15.78 o
  10   3  12      583.45      629.88     27.55 o
  11   3  12      539.23      504.34     26.31 o
  12   3  12      451.64      413.09     26.69 o
  13   3  12       33.98       29.92     19.47 o
  14   3  12       24.48       34.76     22.07 o
  15   3  12       42.43       52.60     24.57 o
  16   3  12       14.72       16.64     24.12 o
  17   3  12       27.65       27.82     41.83 o
  18   3  12        6.29       14.63     40.43 o
   0   4  12      833.06      809.45     36.22 o
   1   4  12     1636.36     1642.60     25.38 o
   2   4  12      103.39       91.47     11.21 o
   3   4  12     5778.60     5690.56     64.73 o
   4   4  12        0.96       -5.21     12.99 o
   5   4  12     2743.45     2679.23     46.01 o
   6   4  12      196.84      202.52     17.65 o
   7   4  12      214.69      254.37     21.32 o
   8   4  12       50.68       33.18     24.64 o
   9   4  12     2642.97     2701.27     55.54 o
  10   4  12      360.04      363.60     28.34 o
  11   4  12     1424.83     1396.77     48.36 o
  12   4  12      263.70      261.83     27.47 o
  13   4  12       21.13       12.71     18.56 o
  14   4  12       42.99       18.00     19.81 o
  15   4  12      587.95      665.96     37.67 o
  16   4  12       10.40      -27.07     27.07 o
  17   4  12      420.06      466.47     62.64 o
   1   5  12    12125.63    12089.28    121.12 o
   2   5  12     1463.97     1429.27     31.39 o
   3   5  12      257.45      231.76     17.87 o
   4   5  12      164.18      183.49     20.06 o
   5   5  12     8342.89     8037.26     95.44 o
   6   5  12      327.39      332.62     23.14 o
   7   5  12     7142.22     7003.06     93.51 o
   8   5  12      138.70      146.07     20.65 o
   9   5  12      552.01      580.40     33.35 o
  10   5  12       61.90       66.29     22.82 o
  11   5  12     1287.82     1278.72     47.35 o
  12   5  12       23.29      -18.99     25.48 o
  13   5  12     2094.57     2064.61     57.62 o
  14   5  12       21.97       24.06     23.20 o
  15   5  12      301.86      321.10     32.94 o
  16   5  12        0.88        2.42     28.83 o
   0   6  12      129.27      126.31     24.56 o
   1   6  12     2320.28     2327.58     48.88 o
   2   6  12      559.86      497.21     24.97 o
   3   6  12    10454.70    10271.59    114.90 o
   4   6  12      187.33      169.28     18.12 o
   5   6  12     3088.76     3010.61     62.42 o
   6   6  12        0.18       -2.59     16.35 o
   7   6  12      811.59      766.14     32.11 o
   8   6  12       39.30       27.18     17.62 o
   9   6  12     6243.26     6101.90    102.59 o
  10   6  12       50.97       35.94     22.87 o
  11   6  12     2230.67     2224.75     61.94 o
  12   6  12      106.80      130.70     26.59 o
  13   6  12        2.47      -17.39     22.57 o
  14   6  12       22.42       33.90     31.82 o
  15   6  12      546.85      579.95     52.99 o
  16   6  12       60.07       73.84     35.55 o
   1   7  12     4791.51     4772.05     76.07 o
   2   7  12        0.17      -14.01     20.45 o
   3   7  12        4.05       -1.83     15.30 o
   4   7  12       17.74        9.63     14.32 o
   5   7  12     2313.66     2459.50     47.84 o
   6   7  12      116.36      101.40     20.91 o
   7   7  12     2106.16     1936.46     53.32 o
   8   7  12       15.74        7.69     17.88 o
   9   7  12      355.49      341.66     27.64 o
  10   7  12        4.74       -6.46     22.24 o
  11   7  12       72.25       93.82     26.13 o
  12   7  12        1.46       18.27     24.86 o
  13   7  12     1533.38     1583.61     59.23 o
  14   7  12       41.34       30.14     28.13 o
  15   7  12      572.12      674.11     57.12 o
   0   8  12      110.73      147.20     28.11 o
   1   8  12       44.20       20.88     16.70 o
   2   8  12        6.36        4.27     16.38 o
   3   8  12      524.18      531.65     28.68 o
   4   8  12       83.18      108.66     18.63 o
   5   8  12      715.05      656.24     40.22 o
   6   8  12       41.27       62.06     21.73 o
   7   8  12       38.32       49.41     21.13 o
   8   8  12        0.26       14.03     20.14 o
   9   8  12       98.59       98.06     22.93 o
  10   8  12        1.06       -7.74     18.88 o
  11   8  12      297.62      260.45     32.40 o
  12   8  12       13.47       20.89     29.57 o
  13   8  12       45.98       58.58     35.80 o
   1   9  12       75.53      100.48     19.47 o
   2   9  12       60.11       68.20     19.48 o
   3   9  12        0.42       -9.05     16.62 o
   4   9  12       36.04       33.19     25.18 o
   5   9  12      208.24      206.20     33.71 o
   6   9  12       16.65       -0.14     23.18 o
   7   9  12      104.99       79.92     27.18 o
   8   9  12        7.94       19.62     21.85 o
   9   9  12        0.56        0.91     27.35 o
  10   9  12        7.31      -21.03     25.38 o
  11   9  12       80.84      131.99     32.28 o
  12   9  12        6.97       18.93     27.66 o
   0  10  12        8.21       -6.31     49.51 o
   1  10  12      239.31      310.53     24.94 o
   2  10  12      240.67      245.33     49.37 o
   3  10  12     1620.51     1710.85     69.25 o
   4  10  12       24.64       29.82     23.99 o
   5  10  12      305.36      346.85     35.48 o
   6  10  12        7.18       29.58     28.44 o
   7  10  12       89.47       77.07     41.32 o
   8  10  12        0.06       47.75     38.83 o
   9  10  12      715.75      771.51     78.53 o
  10  10  12        9.27      -30.74     30.74 o
   1  11  12     1887.31     2066.85     77.91 o
   2  11  12       39.56      119.51     35.41 o
   3  11  12        1.57        8.83     29.85 o
   4  11  12       25.12       38.19     38.56 o
   5  11  12     1060.18     1082.68     77.30 o
   6  11  12       47.32        4.75     52.07 o
   7  11  12      855.97      899.72     74.58 o
   1   1  13      495.25      492.16     15.23 o
   2   1  13      618.04      600.38     16.96 o
   3   1  13      194.06      187.37     11.22 o
   4   1  13    10062.21    10049.55     93.68 o
   5   1  13        2.23        4.12     10.22 o
   6   1  13        8.64      -10.26     10.26 o
   7   1  13       62.98       58.68     14.28 o
   8   1  13     4060.71     4107.42     79.76 o
   9   1  13       21.71       29.49     17.94 o
  10   1  13     3559.88     3479.70     63.88 o
  11   1  13       34.23       91.06     20.87 o
  12   1  13        9.67        5.07     26.88 o
  13   1  13      101.04       96.92     23.71 o
  14   1  13        2.89       11.60     20.93 o
  15   1  13       43.45        6.97     22.12 o
  16   1  13      252.96      246.04     30.41 o
  17   1  13       44.25       43.46     39.78 o
  18   1  13      143.42       81.83     44.05 o
   0   2  13    19268.28    18701.79    323.87 o
   1   2  13       84.46      113.04     10.20 o
   2   2  13     5345.67     5277.49     61.86 o
   3   2  13      478.60      560.21     16.91 o
   4   2  13     2032.05     1946.29     29.97 o
   5   2  13        1.55      -10.72     10.72 o
   6   2  13     9951.07     9896.79    111.34 o
   7   2  13        0.50      -11.98     11.98 o
   8   2  13     3776.87     3704.39     52.87 o
   9   2  13     1024.16      896.46     30.99 o
  10   2  13       27.15       16.71     27.60 o
  11   2  13      120.22       99.48     22.25 o
  12   2  13     5173.55     5062.98     85.13 o
  13   2  13        0.54      -13.94     20.57 o
  14   2  13     1656.61     1637.87     50.87 o
  15   2  13       85.75       83.59     25.00 o
  16   2  13       19.61      -31.54     31.54 o
  17   2  13        0.05       14.84     39.11 o
   1   3  13       21.66       20.42      9.72 o
   2   3  13     9873.28     9764.35     84.51 o
   3   3  13        1.38       -0.49      9.21 o
   4   3  13    15748.74    15368.16    125.73 o
   5   3  13      503.12      534.12     20.10 o
   6   3  13      479.73      521.34     20.07 o
   7   3  13       31.84       34.86     17.09 o
   8   3  13     3849.32     3750.57     61.37 o
   9   3  13        0.46      -10.21     15.54 o
  10   3  13     8421.49     8274.93    101.63 o
  11   3  13        1.47       -1.16     17.36 o
  12   3  13     1149.75     1053.02     40.52 o
  13   3  13        9.67       44.87     21.81 o
  14   3  13      488.21      537.03     33.50 o
  15   3  13        7.21      -11.66     22.76 o
  16   3  13     1281.10     1396.48     74.83 o
  17   3  13       33.35       21.19     40.83 o
   0   4  13     9923.33     9996.62    171.27 o
   1   4  13      134.36      117.45     14.22 o
   2   4  13     8184.48     7852.30     72.27 o
   3   4  13       27.03       22.38     10.87 o
   4   4  13     1645.97     1626.60     37.41 o
   5   4  13       86.09       66.09     13.65 o
   6   4  13     5943.27     5954.48     68.75 o
   7   4  13       18.24        9.10     14.66 o
   8   4  13     3251.99     2907.38     68.59 o
   9   4  13      708.75      576.26     29.29 o
  10   4  13       68.00       50.79     25.51 o
  11   4  13      111.93       98.56     25.74 o
  12   4  13      698.83      752.65     31.59 o
  13   4  13      128.16      108.31     21.44 o
  14   4  13     1054.42      967.10     50.02 o
  15   4  13       28.83        1.06     23.20 o
  16   4  13       68.28       30.31     30.89 o
  17   4  13       52.38       -7.35     64.02 o
   1   5  13       79.12       87.79     22.27 o
   2   5  13     6074.25     5805.60     63.95 o
   3   5  13       12.27       -2.85     13.84 o
   4   5  13      508.33      500.48     23.36 o
   5   5  13        3.58       -8.22     13.49 o
   6   5  13       82.30       45.08     18.71 o
   7   5  13      184.24      187.59     22.48 o
   8   5  13        5.49       19.32     17.09 o
   9   5  13        1.24      -16.83     17.10 o
  10   5  13      184.24      199.01     26.66 o
  11   5  13       16.10       39.24     28.84 o
  12   5  13      371.94      288.20     39.09 o
  13   5  13       14.86       53.32     44.57 o
  14   5  13       28.93       36.04     24.78 o
  15   5  13        2.99       -1.07     37.73 o
  16   5  13       71.44       91.78     46.95 o
   0   6  13      216.07      235.96     20.75 o
   1   6  13      127.53      113.39     17.92 o
   2   6  13      760.63      747.52     30.77 o
   3   6  13        8.35       32.56     16.33 o
   4   6  13      815.27      739.11     28.70 o
   5   6  13       63.02       52.54     15.55 o
   6   6  13        3.21       23.31     24.70 o
   7   6  13       16.72       11.90     25.14 o
   8   6  13       11.53       23.90     20.00 o
   9   6  13       19.85       10.66     18.56 o
  10   6  13       32.70       32.62     19.52 o
  11   6  13       28.95       -7.39     22.84 o
  12   6  13       24.09        6.11     29.12 o
  13   6  13        0.89      -31.45     48.06 o
  14   6  13       42.40       39.00     31.82 o
  15   6  13        3.17       19.98     34.11 o
   1   7  13       56.70       64.73     19.26 o
   2   7  13     3329.30     3363.65     63.03 o
   3   7  13       67.10       80.26     18.42 o
   4   7  13     1829.94     1949.93     51.26 o
   5   7  13        2.71       49.84     17.81 o
   6   7  13       38.62       61.19     21.38 o
   7   7  13       85.94       57.39     21.49 o
   8   7  13      306.85      348.36     28.40 o
   9   7  13       10.67      -17.51     17.51 o
  10   7  13     1370.34     1391.12     45.32 o
  11   7  13        0.74       10.16     18.59 o
  12   7  13      190.70      197.97     31.35 o
  13   7  13        4.97       10.46     26.57 o
  14   7  13      324.87      286.18     46.44 o
   0   8  13     4624.66     4779.58    189.51 o
   1   8  13       41.18       28.64     18.07 o
   2   8  13     1965.07     2025.57     49.88 o
   3   8  13       49.86       43.22     24.64 o
   4   8  13      136.49      146.82     21.19 o
   5   8  13       38.21       25.51     17.95 o
   6   8  13     3522.85     3564.98    114.33 o
   7   8  13        4.61       -1.84     21.37 o
   8   8  13     1180.78     1182.22     48.30 o
   9   8  13       11.09        8.28     20.63 o
  10   8  13        6.85        3.49     19.97 o
  11   8  13       16.96       30.61     21.91 o
  12   8  13      890.67      927.53     50.36 o
  13   8  13       41.84       49.35     38.62 o
   1   9  13       43.31       34.35     19.47 o
   2   9  13     2303.02     2485.43     70.97 o
   3   9  13      153.37      153.45     22.04 o
   4   9  13     2368.80     2446.03     71.36 o
   5   9  13       33.11       -1.93     40.29 o
   6   9  13      232.61      198.23     30.63 o
   7   9  13       19.89      -10.17     22.97 o
   8   9  13      545.95      544.71     47.87 o
   9   9  13        5.79      -38.88     75.97 o
  10   9  13     1503.31     1614.42     72.08 o
  11   9  13       73.02       52.84     34.77 o
   0  10  13     1336.83     1554.40     66.18 o
   1  10  13       77.31      106.17     21.51 o
   2  10  13      168.92      147.38     29.48 o
   3  10  13       61.18       56.35     27.52 o
   4  10  13       81.49       44.21     27.00 o
   5  10  13        0.77      -22.25     45.24 o
   6  10  13      575.70      653.11     62.96 o
   7  10  13        1.88      -14.68     34.09 o
   8  10  13      703.07      689.22     68.29 o
   9  10  13       25.49       18.63     40.08 o
   1  11  13        8.99       37.33     27.31 o
   2  11  13        7.84        3.34     25.10 o
   3  11  13       26.91      -34.95     34.95 o
   4  11  13       92.00       62.07     46.31 o
   5  11  13       10.10       14.31     38.56 o
   0   0  14     6660.29     6861.89    117.59 o
   1   0  14     4759.77     4684.54     76.08 o
   2   0  14      152.66      204.26     20.78 o
   3   0  14    12017.65    11795.62    154.59 o
   4   0  14      529.18      516.89     26.60 o
   5   0  14     3231.99     3317.31     82.04 o
   6   0  14      155.41      180.81     18.97 o
   7   0  14      175.31      185.81     27.40 o
   8   0  14       45.74       39.81     24.20 o
   9   0  14     3347.78     3386.71     85.52 o
  10   0  14        9.37       18.16     26.23 o
  11   0  14     1117.28     1138.92     56.82 o
  12   0  14      167.37      119.29     38.41 o
  13   0  14       92.57       41.99     75.97 o
  14   0  14       14.79      -20.42     30.11 o
  15   0  14     1509.98     1702.65    100.73 o
  16   0  14      174.00      187.82     41.79 o
  17   0  14      759.60      713.64     95.61 o
   1   1  14     6411.54     6352.97     60.32 o
   2   1  14      429.91      469.14     15.93 o
   3   1  14       55.10       67.22     20.17 o
   4   1  14      335.43      367.08     18.87 o
   5   1  14     4172.51     4067.05     49.76 o
   6   1  14      100.08      110.07     13.61 o
   7   1  14     5055.80     4927.03     69.57 o
   8   1  14     1670.47     1747.96     52.00 o
   9   1  14     1743.77     1712.09     43.05 o
  10   1  14       60.84       39.03     19.70 o
  11   1  14      563.49      576.32     30.77 o
  12   1  14       53.21       32.80     21.37 o
  13   1  14     1004.70     1065.40     64.34 o
  14   1  14      106.21       75.70     27.60 o
  15   1  14      527.03      503.32     34.80 o
  16   1  14       47.90       89.22     31.45 o
  17   1  14        1.19       16.68     60.61 o
   0   2  14      742.40      754.03     39.16 o
   1   2  14      325.27      330.57     15.10 o
   2   2  14        0.16       -5.29     10.56 o
   3   2  14     2494.17     2432.17     36.54 o
   4   2  14      407.21      425.40     18.24 o
   5   2  14     2238.18     2194.40     35.78 o
   6   2  14      373.74      397.25     21.35 o
   7   2  14      178.58      225.32     21.18 o
   8   2  14       35.33       50.05     17.11 o
   9   2  14      558.02      512.29     26.71 o
  10   2  14      325.47      324.18     34.01 o
  11   2  14      906.08      849.83     36.36 o
  12   2  14        0.28       21.51     20.89 o
  13   2  14       17.37       31.55     27.11 o
  14   2  14       21.69       40.00     23.78 o
  15   2  14        0.74      -17.92     21.62 o
  16   2  14        2.76       40.97     29.10 o
  17   2  14      257.43      219.28     81.10 o
   1   3  14       38.27       36.17     11.66 o
   2   3  14        5.43       -7.47     10.89 o
   3   3  14       93.65       78.70     11.43 o
   4   3  14       11.52        7.92     10.85 o
   5   3  14        5.19        2.70     12.70 o
   6   3  14      127.82       82.63     14.97 o
   7   3  14        0.19        1.54     16.30 o
   8   3  14      426.14      369.41     24.93 o
   9   3  14      387.40      326.32     23.36 o
  10   3  14      218.31      255.85     22.71 o
  11   3  14       29.43       27.62     25.71 o
  12   3  14       30.98       55.06     20.71 o
  13   3  14       58.36       16.99     20.59 o
  14   3  14       28.11       21.71     22.77 o
  15   3  14        1.02      -21.04     21.04 o
  16   3  14       27.12       22.70     47.77 o
  17   3  14        2.74       16.92     39.78 o
   0   4  14     2560.42     2609.32     72.20 o
   1   4  14     1278.75     1288.82     51.50 o
   2   4  14       17.77       27.88     11.53 o
   3   4  14     2512.86     2448.78     35.06 o
   4   4  14      245.83      250.69     14.86 o
   5   4  14     1096.98     1141.97     28.42 o
   6   4  14       23.85        9.74     12.67 o
   7   4  14        4.29       -5.65     13.93 o
   8   4  14        0.82        8.52     17.36 o
   9   4  14      223.67      239.42     22.68 o
  10   4  14       44.28       77.98     19.28 o
  11   4  14      493.07      532.83     34.33 o
  12   4  14        0.91       11.56     25.71 o
  13   4  14        2.79        8.60     25.82 o
  14   4  14       21.70       -2.38     36.78 o
  15   4  14      136.77      162.87     47.88 o
  16   4  14       53.99       49.07     41.01 o
   1   5  14     2100.23     2110.76     51.50 o
   2   5  14      529.51      570.61     23.52 o
   3   5  14        2.45        9.10     11.07 o
   4   5  14       49.83       53.55     13.24 o
   5   5  14     2039.29     2034.13     37.67 o
   6   5  14        3.51        2.34     12.95 o
   7   5  14     4865.96     4747.65     69.72 o
   8   5  14       62.07       62.13     23.49 o
   9   5  14      359.59      372.27     24.00 o
  10   5  14      234.21      211.52     23.54 o
  11   5  14      752.96      845.94     35.88 o
  12   5  14       53.76       22.82     28.09 o
  13   5  14     1252.70     1355.56     59.09 o
  14   5  14      196.27      198.94     46.67 o
  15   5  14      414.15      289.94     53.68 o
   0   6  14       56.99       48.36     23.34 o
   1   6  14      390.86      402.64     20.68 o
   2   6  14       19.81        4.21     13.74 o
   3   6  14     6030.93     5958.72     89.20 o
   4   6  14      101.64       87.22     18.93 o
   5   6  14     2384.14     2394.39     80.33 o
   6   6  14      656.46      602.01     27.13 o
   7   6  14       62.69       82.61     24.40 o
   8   6  14       91.49       58.78     21.32 o
   9   6  14     2231.10     2225.80     57.60 o
  10   6  14      176.51      162.93     23.01 o
  11   6  14     1488.49     1579.38     47.77 o
  12   6  14      152.45      160.05     28.33 o
  13   6  14        3.88      -28.93     28.93 o
  14   6  14       53.43       31.84     34.10 o
   1   7  14     2194.66     2065.50     49.69 o
   2   7  14      149.25      139.36     21.87 o
   3   7  14      147.19      130.17     20.37 o
   4   7  14       33.65       30.23     18.38 o
   5   7  14     1708.83     1745.62     54.72 o
   6   7  14       69.63       49.28     25.22 o
   7   7  14     1536.22     1563.75     55.19 o
   8   7  14       30.03       49.01     21.31 o
   9   7  14      407.69      412.17     31.53 o
  10   7  14       43.96       25.84     22.67 o
  11   7  14       35.57       89.66     23.04 o
  12   7  14        2.08       10.54     21.10 o
  13   7  14      841.26      838.03     63.88 o
   0   8  14      127.27      162.69     31.53 o
   1   8  14      210.06      210.61     30.06 o
   2   8  14      158.39      206.94     23.09 o
   3   8  14      349.67      349.15     25.79 o
   4   8  14        9.90        6.52     18.10 o
   5   8  14      157.54      142.65     21.71 o
   6   8  14        0.39       18.15     23.83 o
   7   8  14        3.89       24.66     23.89 o
   8   8  14       26.24       64.31     25.42 o
   9   8  14      144.83      148.45     39.46 o
  10   8  14       13.97      -20.51     22.27 o
  11   8  14      140.59       83.00     32.56 o
  12   8  14       14.90       13.66     27.42 o
   1   9  14        1.17       19.69     23.90 o
   2   9  14      126.90      143.66     22.83 o
   3   9  14       28.66       11.40     18.46 o
   4   9  14        0.10       39.04     19.37 o
   5   9  14      123.37      130.91     31.12 o
   6   9  14        3.18       -6.92     24.49 o
   7   9  14       16.08       40.44     38.12 o
   8   9  14       77.97       62.11     49.51 o
   9   9  14        6.23       11.47     36.63 o
  10   9  14       33.48       48.52     41.68 o
   0  10  14        0.51      -21.36     41.83 o
   1  10  14       46.95       28.40     19.50 o
   2  10  14       81.50       54.66     20.34 o
   3  10  14      761.46      823.25     68.14 o
   4  10  14        4.01        2.85     38.12 o
   5  10  14      133.51      134.39     45.07 o
   6  10  14      275.88      250.61     50.41 o
   7  10  14       29.65        7.17     53.78 o
   8  10  14        9.95      -17.95     63.17 o
   1  11  14      961.33     1031.92     79.68 o
   2  11  14        7.10      -37.59     39.62 o
   3  11  14       25.70       35.85     44.97 o
   1   1  15      267.98      304.84     19.48 o
   2   1  15      469.76      481.82     17.93 o
   3   1  15      104.80       94.41     14.32 o
   4   1  15     3525.10     3392.44     56.50 o
   5   1  15       31.15        7.71     13.18 o
   6   1  15        9.05        4.60     12.55 o
   7   1  15      380.06      393.84     27.89 o
   8   1  15      414.90      454.18     50.29 o
   9   1  15        0.95      -17.00     17.00 o
  10   1  15      978.04      959.27     35.87 o
  11   1  15       49.23       42.85     19.96 o
  12   1  15      483.20      445.82     35.49 o
  13   1  15      529.99      490.60     32.13 o
  14   1  15       47.34       73.08     24.31 o
  15   1  15        0.40       22.28     24.95 o
  16   1  15      112.27       78.66     31.26 o
  17   1  15        1.61       42.45     40.11 o
   0   2  15    10104.67    10038.42    169.14 o
   1   2  15      390.51      403.02     17.13 o
   2   2  15     1288.80     1288.73     36.14 o
   3   2  15     1758.66     1799.67     33.69 o
   4   2  15      438.65      420.20     20.80 o
   5   2  15       45.67       41.21     12.32 o
   6   2  15     4004.54     3871.63     56.70 o
   7   2  15      658.95      661.45     26.09 o
   8   2  15      692.23      688.77     37.57 o
   9   2  15      355.02      396.22     31.85 o
  10   2  15        2.29       23.65     24.59 o
  11   2  15      311.02      294.40     33.28 o
  12   2  15     1271.41     1278.79     43.24 o
  13   2  15       56.66       54.77     22.38 o
  14   2  15      934.99     1005.58     42.84 o
  15   2  15      269.67      319.72     31.44 o
  16   2  15        2.09        8.24     30.21 o
   1   3  15     1340.11     1404.13     42.63 o
   2   3  15     5294.06     5371.77     65.28 o
   3   3  15       32.45       -2.73     11.71 o
   4   3  15     4222.17     4051.95     46.47 o
   5   3  15      569.26      522.74     18.49 o
   6   3  15       78.74       75.85     15.43 o
   7   3  15      886.57      929.00     30.20 o
   8   3  15     2419.40     2382.92     67.52 o
   9   3  15       31.27       19.70     24.17 o
  10   3  15     2228.37     2139.21     64.32 o
  11   3  15      387.16      424.06     35.53 o
  12   3  15      762.48      769.70     66.06 o
  13   3  15      206.77      227.53     33.47 o
  14   3  15      110.29      135.90     33.24 o
  15   3  15        1.43      -46.95     46.95 o
  16   3  15      422.33      346.86     70.00 o
   0   4  15     3285.13     3177.55     83.19 o
   1   4  15      385.14      419.79     24.74 o
   2   4  15     3426.17     3285.66     50.09 o
   3   4  15      107.41      148.23     15.51 o
   4   4  15      155.05      180.57     13.74 o
   5   4  15     1376.04     1357.61     30.76 o
   6   4  15     1853.10     1884.27     42.76 o
   7   4  15       34.98       20.35     15.52 o
   8   4  15     2108.01     2007.57     73.87 o
   9   4  15      534.35      518.92     35.51 o
  10   4  15       23.03      -18.48     18.48 o
  11   4  15       70.47      126.19     28.88 o
  12   4  15      367.24      366.85     36.63 o
  13   4  15       65.15       81.24     28.83 o
  14   4  15      455.21      442.37     56.59 o
  15   4  15       35.94       17.32     61.46 o
   1   5  15      254.03      244.59     22.42 o
   2   5  15      192.25      198.20     27.85 o
   3   5  15       31.83       29.82     12.25 o
   4   5  15      239.68      257.50     20.63 o
   5   5  15       96.34       99.80     16.81 o
   6   5  15      668.43      568.75     23.15 o
   7   5  15        6.82       -8.06     15.65 o
   8   5  15       16.27       14.08     16.77 o
   9   5  15       21.88       39.53     20.77 o
  10   5  15      621.66      560.03     33.28 o
  11   5  15        0.38      -17.67     17.67 o
  12   5  15       76.96       69.96     29.11 o
  13   5  15        0.32       30.67     31.80 o
  14   5  15        1.25       17.50     38.41 o
  15   5  15       29.03      -37.73     37.73 o
   0   6  15       99.10       61.61     26.19 o
   1   6  15      143.03      148.98     25.02 o
   2   6  15      386.02      398.69     26.11 o
   3   6  15        7.75       22.08     15.53 o
   4   6  15      117.21      104.74     17.53 o
   5   6  15       70.25       92.85     17.41 o
   6   6  15       59.39       58.33     17.61 o
   7   6  15      119.69      101.17     19.34 o
   8   6  15        3.70       14.90     17.10 o
   9   6  15        6.61       32.01     20.36 o
  10   6  15        1.10       -6.77     17.75 o
  11   6  15       29.58       34.89     18.99 o
  12   6  15       40.83       38.85     25.55 o
  13   6  15        5.01       11.33     26.62 o
  14   6  15       14.48       29.87     42.74 o
   1   7  15      170.62      160.83     23.66 o
   2   7  15     1263.33     1336.11     41.96 o
   3   7  15      236.46      216.33     23.59 o
   4   7  15      433.43      492.52     32.84 o
   5   7  15       37.53       24.25     18.10 o
   6   7  15       12.97       22.06     18.03 o
   7   7  15      269.26      181.68     29.26 o
   8   7  15      653.95      686.03     85.64 o
   9   7  15        1.36       -5.97     29.32 o
  10   7  15      544.68      585.40     60.37 o
  11   7  15       98.11       70.51     25.08 o
  12   7  15       83.37       92.77     26.50 o
  13   7  15       19.31       21.56     27.15 o
   0   8  15     2985.93     3113.18    115.24 o
   1   8  15      192.67      193.25     23.97 o
   2   8  15      623.76      645.17     43.62 o
   3   8  15      368.30      369.38     27.24 o
   4   8  15       40.58       57.12     19.27 o
   5   8  15      121.89      160.36     22.74 o
   6   8  15     1905.32     2129.42     66.71 o
   7   8  15        5.66        5.27     24.34 o
   8   8  15      627.95      633.90    113.20 o
   9   8  15      390.73      374.45     37.09 o
  10   8  15      108.23      106.85     41.68 o
  11   8  15        5.15       26.57     35.93 o
   1   9  15      394.15      416.50     31.30 o
   2   9  15     1064.98     1180.96     82.66 o
   3   9  15       19.27        5.02     19.71 o
   4   9  15     1521.66     1676.53     64.32 o
   5   9  15      124.90       66.48     70.85 o
   6   9  15      154.84      204.94     62.32 o
   7   9  15      147.71       90.49     43.07 o
   8   9  15      352.69      342.68     53.27 o
   9   9  15        0.03      -12.54     38.83 o
   0  10  15      455.97      587.32     47.30 o
   1  10  15        7.42       28.58     25.72 o
   2  10  15      159.25      156.87     31.56 o
   3  10  15       94.30       39.17     45.24 o
   4  10  15       39.14       33.16     39.78 o
   5  10  15       11.85      -35.59     37.24 o
   6  10  15      207.19      192.52     56.34 o
   0   0  16     4130.59     4214.79    175.85 o
   1   0  16     2466.11     2422.77     53.75 o
   2   0  16      203.86      255.96     29.88 o
   3   0  16     2248.04     2186.00     63.95 o
   4   0  16      489.89      468.39     34.39 o
   5   0  16     1322.56     1216.04     52.02 o
   6   0  16     2129.09     2235.86     70.52 o
   7   0  16      129.69       76.83     44.39 o
   8   0  16     1027.83     1034.61     88.78 o
   9   0  16     2784.68     2799.93    140.00 o
  10   0  16      101.85      117.39     46.10 o
  11   0  16     1703.45     1669.32    132.31 o
  12   0  16      966.97      996.85     71.71 o
  13   0  16       76.41      109.03     34.01 o
  14   0  16       28.65       42.13     33.54 o
  15   0  16      782.96      749.17     57.16 o
  16   0  16        2.49       18.78     51.22 o
   1   1  16     4149.49     4203.73     51.26 o
   2   1  16      744.82      784.12     26.76 o
   3   1  16       44.52       65.34     14.52 o
   4   1  16     2907.21     2903.14     54.01 o
   5   1  16     1245.30     1202.48     36.29 o
   6   1  16      595.23      585.33     28.66 o
   7   1  16     2326.15     2245.99     60.91 o
   8   1  16      727.44      734.38     70.88 o
   9   1  16      176.44      132.11     25.29 o
  10   1  16      358.56      409.39     32.92 o
  11   1  16       16.31       -5.79     27.21 o
  12   1  16        0.46      -19.41     19.41 o
  13   1  16      814.74      781.00     37.70 o
  14   1  16      196.23      217.98     42.38 o
  15   1  16      491.88      505.04     35.35 o
  16   1  16      182.45      192.35     50.53 o
   0   2  16       24.58       68.54     24.20 o
   1   2  16       61.21       33.64     13.12 o
   2   2  16      270.14      300.95     17.94 o
   3   2  16     1034.10     1046.43     26.52 o
   4   2  16      153.05      141.61     16.26 o
   5   2  16     1583.75     1507.88     36.31 o
   6   2  16      304.79      271.08     27.91 o
   7   2  16       52.62       33.64     26.86 o
   8   2  16      235.60      242.07     28.21 o
   9   2  16      379.85      419.96     33.28 o
  10   2  16        0.05      -22.16     22.16 o
  11   2  16      125.85      133.98     29.31 o
  12   2  16       33.43       -0.33     25.21 o
  13   2  16        0.35        4.17     25.41 o
  14   2  16      290.63      252.54     35.67 o
  15   2  16        3.28       38.94     40.43 o
  16   2  16        9.79       82.80     43.46 o
   1   3  16      170.61      190.90     22.42 o
   2   3  16      100.45       89.45     14.69 o
   3   3  16       94.30       82.63     14.85 o
   4   3  16     1147.32     1118.77     30.54 o
   5   3  16       13.32       33.66     14.33 o
   6   3  16      597.69      537.60     24.15 o
   7   3  16       21.67        2.73     14.92 o
   8   3  16      415.28      433.17     33.11 o
   9   3  16       87.56       56.43     25.62 o
  10   3  16       44.91       19.78     25.92 o
  11   3  16       73.17       83.78     27.18 o
  12   3  16       82.97       73.60     29.63 o
  13   3  16        0.14       -5.73     25.48 o
  14   3  16        8.22       18.06     27.42 o
  15   3  16       33.09       59.85     66.58 o
   0   4  16     1233.91     1232.83     53.98 o
   1   4  16     1511.39     1571.05     41.86 o
   2   4  16      345.99      341.30     23.46 o
   3   4  16      919.82      908.41     28.39 o
   4   4  16      680.82      705.35     27.29 o
   5   4  16      300.24      326.18     19.72 o
   6   4  16      505.00      583.84     23.23 o
   7   4  16       39.70       25.92     16.47 o
   8   4  16      409.69      433.83     30.06 o
   9   4  16      490.37      545.35     31.92 o
  10   4  16       57.31       38.81     25.71 o
  11   4  16      111.38       86.26     28.29 o
  12   4  16      188.33      188.58     35.19 o
  13   4  16        3.91       10.84     33.14 o
  14   4  16       83.94       93.05     65.73 o
  15   4  16       59.28       74.37     61.46 o
   1   5  16     1550.37     1634.10     43.95 o
   2   5  16     1966.24     2017.89     74.91 o
   3   5  16       14.29        6.33     13.82 o
   4   5  16      730.33      695.15     31.79 o
   5   5  16      522.68      595.81     25.68 o
   6   5  16        5.17      -14.86     14.86 o
   7   5  16     2357.35     2403.98     64.38 o
   8   5  16      392.72      433.59     25.56 o
   9   5  16      156.99      137.44     23.69 o
  10   5  16      777.24      762.44     38.13 o
  11   5  16      354.44      378.12     55.74 o
  12   5  16        2.86       21.56     31.64 o
  13   5  16      627.30      575.99     62.09 o
  14   5  16      272.03      263.25     53.22 o
   0   6  16     1182.12     1202.08     57.48 o
   1   6  16      273.84      307.29     24.27 o
   2   6  16      157.70      169.18     21.58 o
   3   6  16     2248.94     2290.75     68.51 o
   4   6  16      434.60      423.47     23.39 o
   5   6  16     2257.88     2214.84     84.22 o
   6   6  16     1928.76     1920.90     48.46 o
   7   6  16       70.55      118.98     21.73 o
   8   6  16      107.15      121.65     22.39 o
   9   6  16      805.32      845.52     34.97 o
  10   6  16       54.01       63.78     20.53 o
  11   6  16      491.98      466.34     33.75 o
  12   6  16      250.09      248.87     50.41 o
  13   6  16       32.59       55.62     42.54 o
   1   7  16     1049.21     1059.72     39.07 o
   2   7  16      557.01      542.55     30.40 o
   3   7  16      137.10      127.52     22.14 o
   4   7  16      325.59      360.78     23.73 o
   5   7  16      756.13      788.61     31.01 o
   6   7  16        0.27       -1.17     16.24 o
   7   7  16      805.37      860.05     42.88 o
   8   7  16       61.61       45.64     21.80 o
   9   7  16      194.41      169.91     25.15 o
  10   7  16      251.78      288.02     28.56 o
  11   7  16      102.91       82.96     30.29 o
  12   7  16       45.53      -18.86     28.72 o
   0   8  16       15.81       47.80     42.68 o
   1   8  16       60.95       46.87     19.83 o
   2   8  16       14.64        1.56     19.15 o
   3   8  16      584.41      582.83     34.44 o
   4   8  16        6.79       10.09     19.50 o
   5   8  16       12.22       19.59     24.41 o
   6   8  16        4.17       11.23     25.27 o
   7   8  16       12.53       34.23     26.90 o
   8   8  16       43.33       53.22     37.67 o
   9   8  16       18.10      -32.28     32.28 o
  10   8  16        0.12      -10.93     46.10 o
   1   9  16       39.24       76.03     21.78 o
   2   9  16      179.20      168.83     29.76 o
   3   9  16       25.20        4.71     25.25 o
   4   9  16        0.13      -12.20     27.30 o
   5   9  16        2.53        4.35     39.35 o
   6   9  16       34.54       94.27     43.46 o
   7   9  16       10.43        7.13     51.22 o
   8   9  16        1.65      -34.87     34.87 o
   0  10  16       56.68      -52.93     52.93 o
   1  10  16       34.38       49.51     44.67 o
   2  10  16        5.60       20.77     27.14 o
   3  10  16      290.92      337.99     58.54 o
   4  10  16       12.76      -38.01     38.01 o
   1   1  17      816.43      928.87     32.79 o
   2   1  17     1256.65     1242.57     32.10 o
   3   1  17      135.08      135.74     17.40 o
   4   1  17     1345.29     1375.71     41.65 o
   5   1  17      667.83      689.05     29.78 o
   6   1  17      366.96      360.60     24.57 o
   7   1  17      282.50      242.35     48.27 o
   8   1  17      377.09      365.34     44.39 o
   9   1  17       43.73       57.06     40.97 o
  10   1  17      251.03      225.63     46.10 o
  11   1  17      129.57      136.78     28.78 o
  12   1  17       45.34      -20.37     31.01 o
  13   1  17       47.92       37.10     27.04 o
  14   1  17      131.74       50.33     44.05 o
  15   1  17        0.09      -19.04     38.89 o
   0   2  17     1849.15     1889.71    108.41 o
   1   2  17       65.79       47.11     16.73 o
   2   2  17     2599.49     2471.95     42.98 o
   3   2  17     1429.64     1519.06     35.65 o
   4   2  17      295.09      257.22     23.33 o
   5   2  17        7.85      -12.01     23.67 o
   6   2  17     4432.77     4191.18     87.03 o
   7   2  17       77.94       65.40     28.85 o
   8   2  17     1276.99     1321.62     69.34 o
   9   2  17     1716.75     1638.29     96.41 o
  10   2  17       28.11       12.30     24.50 o
  11   2  17      592.53      456.39     37.15 o
  12   2  17      663.72      706.53     43.28 o
  13   2  17       10.26        6.44     27.59 o
  14   2  17      253.16      258.41     36.61 o
  15   2  17      190.43      222.00     81.10 o
   1   3  17     1220.34     1310.83     38.47 o
   2   3  17     3583.53     3494.16     61.86 o
   3   3  17      207.14      239.11     18.34 o
   4   3  17     4117.56     4067.75     59.90 o
   5   3  17      530.90      573.03     25.66 o
   6   3  17       80.49       79.43     22.45 o
   7   3  17     1097.60     1093.53     47.72 o
   8   3  17      858.33      790.33     40.71 o
   9   3  17      193.09      173.06     29.10 o
  10   3  17     1207.62     1286.60     52.96 o
  11   3  17      639.06      722.48     44.59 o
  12   3  17      276.61      275.94     34.68 o
  13   3  17      359.73      386.43     39.12 o
  14   3  17      184.57      204.55     48.11 o
  15   3  17       53.81       43.57     45.26 o
   0   4  17     4634.86     4539.27    106.24 o
   1   4  17      388.22      389.32     26.10 o
   2   4  17       78.30       53.80     17.92 o
   3   4  17     1354.99     1339.25     34.24 o
   4   4  17      411.37      392.38     22.04 o
   5   4  17     1101.30     1048.91     42.88 o
   6   4  17     1211.68     1196.32     68.30 o
   7   4  17      207.39      182.48     20.21 o
   8   4  17      738.33      696.22     46.19 o
   9   4  17      179.19      182.10     29.77 o
  10   4  17        1.05      -16.42     24.31 o
  11   4  17      306.32      248.81     34.14 o
  12   4  17      387.97      412.45     42.82 o
  13   4  17        0.86      -15.33     26.89 o
  14   4  17      482.61      467.95     60.74 o
   1   5  17      496.86      485.16     27.66 o
   2   5  17       68.24       47.86     18.73 o
   3   5  17       14.24        7.91     23.34 o
   4   5  17      167.94      138.02     21.50 o
   5   5  17      141.30      132.78     20.80 o
   6   5  17       39.48        5.90     15.65 o
   7   5  17       44.06       20.03     16.61 o
   8   5  17       90.07      102.56     26.64 o
   9   5  17        0.16       26.12     25.00 o
  10   5  17      286.38      245.93     34.14 o
  11   5  17        0.91       -1.17     27.09 o
  12   5  17       34.25      -23.85     31.00 o
  13   5  17       47.60       33.32     40.57 o
   0   6  17       27.02       10.91     25.85 o
   1   6  17        1.25        7.67     19.47 o
   2   6  17        0.04        6.84     18.18 o
   3   6  17       43.39       35.75     19.19 o
   4   6  17        7.11        3.88     18.96 o
   5   6  17       64.32       77.70     20.67 o
   6   6  17      214.27      226.73     25.06 o
   7   6  17       70.69       65.87     21.23 o
   8   6  17       25.31       62.68     21.41 o
   9   6  17        0.29        0.33     23.07 o
  10   6  17        4.33       28.86     26.49 o
  11   6  17       21.91       -3.31     38.12 o
  12   6  17       98.69      100.27     43.46 o
   1   7  17      474.15      540.80     32.37 o
   2   7  17      662.84      661.06     33.20 o
   3   7  17        1.53       -1.72     19.12 o
   4   7  17      599.46      636.29     33.35 o
   5   7  17      267.82      268.55     26.42 o
   6   7  17       15.43       10.19     17.15 o
   7   7  17       41.53      115.34     23.73 o
   8   7  17      159.48      169.14     25.34 o
   9   7  17        3.56      -14.48     21.65 o
  10   7  17      272.78      289.41     46.87 o
  11   7  17      137.80      152.66     43.89 o
   0   8  17     1364.31     1490.17     98.17 o
   1   8  17       44.43       55.69     27.66 o
   2   8  17      146.57      207.35     25.30 o
   3   8  17      748.58      777.24     37.81 o
   4   8  17      181.95      226.61     42.63 o
   5   8  17       85.19       77.31     25.24 o
   6   8  17      623.20      717.13     44.65 o
   7   8  17       13.36       28.61     28.06 o
   8   8  17      540.05      540.43     43.62 o
   9   8  17      364.86      319.23     51.27 o
   1   9  17      620.78      597.05     69.14 o
   2   9  17      395.26      473.18     40.11 o
   3   9  17        2.42       21.67     27.28 o
   4   9  17      402.89      485.14     40.18 o
   5   9  17      252.73      344.81     75.97 o
   6   9  17      232.74      227.12     75.97 o
   7   9  17      165.21      143.41     58.05 o
   0  10  17      152.56      254.38     75.12 o
   1  10  17      106.34       71.79     47.04 o
   0   0  18     1240.74     1381.18     64.88 o
   1   0  18      302.96      289.63     29.92 o
   2   0  18      338.59      365.50     31.89 o
   3   0  18     1540.28     1405.42     54.97 o
   4   0  18      151.82      162.00     27.89 o
   5   0  18      468.18      410.37     36.10 o
   6   0  18     2044.24     2131.07     72.20 o
   7   0  18        5.93        0.00     40.97 o
   8   0  18      233.82      288.53     58.05 o
   9   0  18     1091.23     1142.17     97.31 o
  10   0  18      109.12      203.17     58.05 o
  12   0  18      731.24      939.00     97.31 o
  13   0  18        5.18      -46.10     46.10 o
  14   0  18       65.38       92.19     58.05 o
   1   1  18     1227.53     1176.41     32.75 o
   2   1  18      936.47     1015.02     37.12 o
   3   1  18       55.38       58.87     16.66 o
   4   1  18     1659.47     1727.73     43.87 o
   5   1  18      278.34      267.47     32.53 o
   6   1  18        0.21        7.57     16.42 o
   7   1  18      895.94      892.75     42.81 o
   8   1  18      208.86      232.53     39.62 o
   9   1  18       74.47       95.97     34.39 o
  10   1  18      410.84      467.89     49.50 o
  11   1  18       79.64        8.57     35.60 o
  12   1  18        9.97       -9.79     58.90 o
  13   1  18      203.94      216.38     48.11 o
  14   1  18       29.73       71.13     79.39 o
   0   2  18      134.05      183.52     29.04 o
   1   2  18       33.00       47.25     17.75 o
   2   2  18      373.84      377.89     20.31 o
   3   2  18      310.43      266.67     24.70 o
   4   2  18       74.64       66.27     23.41 o
   5   2  18      226.02      229.41     22.30 o
   6   2  18      150.83      191.58     26.32 o
   7   2  18        0.76       14.37     22.62 o
   8   2  18      310.57      321.91     44.97 o
   9   2  18      300.55      402.47     99.02 o
  10   2  18        1.14       23.38     31.11 o
  11   2  18       16.45       15.37     35.48 o
  12   2  18       80.89       77.25     64.88 o
  13   2  18       67.27       87.12     30.58 o
  14   2  18       65.91       25.08     30.39 o
   1   3  18       94.76       84.32     19.06 o
   2   3  18      206.58      215.07     22.09 o
   3   3  18       33.39       25.48     15.01 o
   4   3  18      159.21      178.43     32.04 o
   5   3  18       79.42       74.83     29.31 o
   6   3  18       35.57        9.01     26.84 o
   7   3  18       49.97       64.56     26.63 o
   8   3  18        6.98        6.69     29.89 o
   9   3  18       84.62       45.80     34.39 o
  10   3  18       13.67      -13.50     31.97 o
  11   3  18        6.71       33.66     26.82 o
  12   3  18       17.07      -25.61     25.61 o
  13   3  18        5.33      -24.92     29.94 o
  14   3  18        8.61       -0.76     41.83 o
   0   4  18       43.55       16.37     24.56 o
   1   4  18        8.71       10.99     17.69 o
   2   4  18      201.36      244.88     23.17 o
   3   4  18       53.54       38.51     18.07 o
   4   4  18       77.38       77.99     17.26 o
   5   4  18       89.69       82.76     19.32 o
   6   4  18       76.90       92.66     45.24 o
   7   4  18       90.35       98.30     30.97 o
   8   4  18      123.96      179.26     63.17 o
   9   4  18      830.63      755.48     60.69 o
  10   4  18        2.68      -17.50     25.21 o
  11   4  18      217.78      259.97     33.91 o
  12   4  18      127.40      125.09     32.01 o
  13   4  18       11.55        9.61     69.14 o
   1   5  18     1329.48     1310.18     42.96 o
   2   5  18      655.71      702.19     33.11 o
   3   5  18      243.51      243.45     24.33 o
   4   5  18      449.86      484.18     30.61 o
   5   5  18      347.82      387.22     27.14 o
   6   5  18        3.90      -17.84     18.16 o
   7   5  18      218.80      244.96     25.45 o
   8   5  18      134.61      133.17     66.58 o
   9   5  18      439.75      386.67     56.34 o
  10   5  18      265.22      347.55     43.58 o
  11   5  18       22.43        9.50     28.21 o
  12   5  18       36.86      117.07     45.07 o
   0   6  18      946.03     1032.58     79.39 o
   1   6  18      178.78      194.52     23.51 o
   2   6  18      366.41      369.16     28.31 o
   3   6  18      881.23      838.45     37.28 o
   4   6  18      305.87      330.36     35.49 o
   5   6  18      707.93      700.61     38.93 o
   6   6  18      499.89      559.62     37.07 o
   7   6  18       47.97       37.05     25.71 o
   8   6  18      171.70      171.08     30.15 o
   9   6  18      174.20      145.49     29.31 o
  10   6  18        3.38       -0.95     35.06 o
  11   6  18      207.59      209.99     78.53 o
   1   7  18      568.62      566.91     32.69 o
   2   7  18      137.71      102.86     33.02 o
   3   7  18        4.79       -5.70     20.21 o
   4   7  18      299.19      303.42     28.04 o
   5   7  18      127.40      100.12     23.08 o
   6   7  18      120.12       73.68     22.32 o
   7   7  18      252.23      234.12     33.47 o
   8   7  18       76.03       69.66     29.05 o
   9   7  18      122.37      139.61     32.93 o
  10   7  18      270.31      237.86     95.61 o
   0   8  18      140.40      169.02     64.88 o
   1   8  18       39.48       -0.19     25.29 o
   2   8  18        6.60       27.56     27.33 o
   3   8  18      231.52      247.07     37.31 o
   4   8  18        1.53       26.81     27.02 o
   5   8  18       22.39       14.34     44.43 o
   6   8  18       54.92       42.11     43.01 o
   7   8  18        0.97      -14.09     38.12 o
   8   8  18       20.20      -14.59     40.97 o
   1   9  18       43.89       16.18     42.74 o
   2   9  18       24.04       26.40     41.32 o
   3   9  18        0.26      -39.22     39.22 o
   4   9  18        0.95       15.04     43.75 o
   1   1  19      728.39      734.36     43.46 o
   2   1  19      196.27      210.63     23.29 o
   3   1  19       14.96       -3.36     25.36 o
   4   1  19      345.32      327.34     28.87 o
   5   1  19      437.87      447.03     26.64 o
   6   1  19       17.12       -8.89     16.66 o
   7   1  19      154.88      138.02     26.34 o
   8   1  19       37.70       45.02     32.53 o
   9   1  19        2.93       21.18     32.53 o
  10   1  19       58.54       34.97     34.95 o
  11   1  19       30.96      101.58     39.84 o
  12   1  19       34.95        5.49     36.81 o
  13   1  19       14.45       -8.54     37.37 o
  14   1  19       16.30       57.81     43.41 o
   0   2  19        4.56        2.80     28.17 o
   1   2  19     1303.17     1385.02     40.81 o
   2   2  19     1285.58     1200.09     74.27 o
   3   2  19     1361.03     1351.91     45.13 o
   4   2  19       42.87       35.87     19.27 o
   5   2  19      179.70      214.32     29.56 o
   6   2  19      639.65      583.05     37.04 o
   7   2  19        4.61       25.95     23.35 o
   8   2  19      613.06      659.33     99.02 o
   9   2  19      379.26      436.19     70.00 o
  10   2  19       20.34       -2.80     33.54 o
  11   2  19      335.19      318.07     49.45 o
  12   2  19      115.54       44.39     44.39 o
  13   2  19       48.08      115.82     44.47 o
   1   3  19     1204.65     1269.78     40.10 o
   2   3  19      360.67      355.19     34.99 o
   3   3  19        1.12        9.94     15.77 o
   4   3  19     1156.30     1155.90     44.53 o
   5   3  19      939.20     1035.76     68.54 o
   6   3  19       82.74       45.66     28.69 o
   7   3  19      951.43     1032.63     56.48 o
   8   3  19       11.08       12.77     32.53 o
   9   3  19       34.39      -14.79     31.84 o
  10   3  19      410.61      416.28     92.19 o
  11   3  19      181.58      183.49     49.51 o
  12   3  19      107.22      147.96     51.22 o
  13   3  19      281.86      293.11     53.47 o
   0   4  19      885.20      839.37     50.03 o
   1   4  19        3.09      -10.49     17.50 o
   2   4  19       39.29       51.50     19.29 o
   3   4  19      742.52      722.62     33.03 o
   4   4  19      131.81      128.92     18.70 o
   5   4  19      562.84      572.52     45.78 o
   6   4  19      256.26      277.58     38.21 o
   7   4  19      168.00      144.53     34.64 o
   8   4  19       60.81      -40.97     51.22 o
   9   4  19      614.37      483.16     81.95 o
  10   4  19       16.08        8.54     56.34 o
  11   4  19       31.39       40.51     41.43 o
  12   4  19      163.17      212.41     80.24 o
   1   5  19       18.71       -2.63     22.42 o
   2   5  19      106.96      109.11     21.83 o
   3   5  19       12.90       12.46     19.32 o
   4   5  19       24.71       38.10     22.09 o
   5   5  19       10.55        8.64     20.21 o
   6   5  19        4.02        8.40     21.37 o
   7   5  19      183.13      144.28     35.85 o
   8   5  19       42.10       51.22     63.17 o
   9   5  19       27.87       39.27     59.75 o
  10   5  19        9.19        1.71     59.75 o
  11   5  19       45.40       90.49     63.17 o
   0   6  19       21.38       52.60     33.29 o
   1   6  19        8.63       25.57     19.80 o
   2   6  19        8.19       14.88     19.64 o
   3   6  19        6.72       -5.81     19.19 o
   4   6  19       51.54       54.55     21.49 o
   5   6  19       44.53       27.86     20.89 o
   6   6  19       66.75       65.91     31.54 o
   7   6  19        1.05        0.77     25.63 o
   8   6  19       50.71      113.90     36.44 o
   9   6  19      115.93       90.49     68.29 o
  10   6  19        1.55      -11.95     63.17 o
   1   7  19      242.61      263.26     40.66 o
   2   7  19      242.62      277.04     27.68 o
   3   7  19       37.51       28.51     21.60 o
   4   7  19      325.11      345.02     41.65 o
   5   7  19      181.05      231.91     32.94 o
   6   7  19       50.63        7.77     25.38 o
   7   7  19      263.41      212.10     50.03 o
   8   7  19        3.88       -1.88     39.48 o
   0   8  19      133.14      138.29     66.58 o
   1   8  19        1.31      -35.60     35.60 o
   2   8  19       87.33      137.66     47.67 o
   3   8  19      458.98      561.52    120.36 o
   4   8  19      146.97       64.02     44.67 o
   5   8  19      314.81      308.47     81.95 o
   6   8  19       72.40       84.18     45.93 o
   1   0  20      695.74      655.59     54.63 o
   2   0  20      631.28      693.15     54.63 o
   3   0  20      198.49      237.31     39.27 o
   4   0  20        6.90       11.95     30.73 o
   5   0  20       48.54       31.96     25.43 o
   6   0  20     1437.94     1440.31     62.34 o
   7   0  20       10.39      -13.66     40.97 o
   8   0  20      331.41      244.14     59.75 o
   9   0  20        1.03       34.15     46.10 o
  10   0  20        1.21        0.00     47.80 o
  11   0  20      242.74      233.90     64.88 o
  12   0  20      380.05      488.28     83.66 o
  13   0  20      100.58       75.12     63.17 o
   1   1  20       88.69       92.19     34.15 o
   2   1  20      804.04      869.68     42.84 o
   3   1  20       18.78       -3.51     23.36 o
   4   1  20      518.04      668.81     52.01 o
   5   1  20       21.96        4.15     18.67 o
   6   1  20        0.20        2.73     17.91 o
   7   1  20      101.34       68.30     25.10 o
   8   1  20      459.51      429.10     47.58 o
   9   1  20      118.30       67.39     35.48 o
  10   1  20      417.64      359.85     48.88 o
  11   1  20        5.62        7.48     34.95 o
  12   1  20      169.45      210.73     48.79 o
  13   1  20       60.40       81.95     63.17 o
   0   2  20      621.89      693.15     58.05 o
   1   2  20       79.63       70.41     21.70 o
   2   2  20       47.92       21.06     26.19 o
   3   2  20       71.44       72.85     20.93 o
   4   2  20       17.36        9.32     20.08 o
   5   2  20       13.08       25.24     20.34 o
   6   2  20      102.65      108.98     43.54 o
   7   2  20       31.26       12.63     30.73 o
   8   2  20       71.55       91.17     35.98 o
   9   2  20       80.30       34.33     36.71 o
  10   2  20        8.16       90.27     38.41 o
  11   2  20       22.71       -4.61     35.68 o
  12   2  20       52.28       26.07     39.35 o
   1   3  20        0.46       18.47     30.31 o
   2   3  20       46.32       36.05     28.22 o
   3   3  20       99.96      105.34     29.97 o
   4   3  20        7.78       26.56     20.81 o
   5   3  20        6.98       49.14     21.90 o
   6   3  20      143.40       92.75     32.82 o
   7   3  20       75.69       89.88     33.09 o
   8   3  20       72.55       76.83     58.05 o
   9   3  20        0.05      -27.32     47.80 o
  10   3  20        8.68       11.95     56.34 o
  11   3  20        0.90      -32.17     35.85 o
  12   3  20        0.08       48.18     42.66 o
   0   4  20      835.92      861.46     84.51 o
   1   4  20        0.17      -11.34     18.19 o
   2   4  20       72.91       81.18     20.98 o
   3   4  20       30.87       31.36     22.39 o
   4   4  20       26.54       28.44     18.36 o
   5   4  20        0.88        2.26     26.53 o
   6   4  20      578.21      624.58    103.29 o
   7   4  20       10.60        1.80     29.97 o
   8   4  20        4.79      -39.27     51.22 o
   9   4  20       51.66        5.12     56.34 o
  10   4  20       13.46       -1.71     58.05 o
  11   4  20       25.39      -34.15     59.75 o
   1   5  20      258.03      293.12     29.32 o
   2   5  20      864.57      975.02     39.71 o
   3   5  20       30.03       24.07     20.54 o
   4   5  20      698.83      695.21     35.25 o
   5   5  20       40.14       29.63     23.43 o
   6   5  20       42.01       23.81     43.04 o
   7   5  20      153.91      133.47     35.66 o
   8   5  20      306.41      317.55     76.83 o
   9   5  20       21.02       10.24     58.05 o
  10   5  20      210.09      379.01     83.66 o
   0   6  20     1068.57     1104.28     60.92 o
   1   6  20        3.60      -14.13     20.28 o
   2   6  20      362.43      365.00     29.29 o
   3   6  20      157.04      168.09     25.49 o
   4   6  20       24.36       18.82     21.64 o
   5   6  20      170.17      201.47     32.33 o
   6   6  20      353.37      354.37     43.89 o
   7   6  20        2.14      -29.97     29.97 o
   8   6  20      468.69      422.94     46.73 o
   9   6  20      112.55       10.24     64.88 o
   1   7  20      104.87      132.18     45.68 o
   2   7  20      207.18      252.42     52.25 o
   3   7  20       10.93      -36.81     36.81 o
   4   7  20      303.29      321.95     52.95 o
   5   7  20       60.71       54.18     43.41 o
   6   7  20       56.70       30.68     42.24 o
   7   7  20       30.89      -52.93     52.93 o
   0   8  20       64.46       93.90     70.00 o
   1   8  20       33.94       57.03     70.00 o
   2   8  20       24.33       -7.58     43.75 o
   3   8  20       25.61       -9.55     44.23 o
   1   1  21      247.69      235.60     42.68 o
   2   1  21        4.64       -6.19     21.10 o
   3   1  21        3.75       22.19     22.94 o
   4   1  21      222.55      227.89     64.02 o
   5   1  21      105.85      114.57     23.74 o
   6   1  21        8.53        7.91     23.49 o
   7   1  21      473.30      518.91     45.43 o
   8   1  21       25.89       75.46     36.16 o
   9   1  21        0.21       35.42     33.18 o
  10   1  21       69.37       46.31     38.41 o
  11   1  21       48.02       68.39     40.43 o
   0   2  21     1020.11     1043.14     68.29 o
   1   2  21     1189.60     1301.27     51.91 o
   2   2  21       21.51       44.39     34.15 o
   3   2  21     1233.02     1322.83     47.32 o
   4   2  21       37.64       38.77     21.64 o
   5   2  21      688.57      605.92     36.54 o
   6   2  21      112.04      111.21     55.49 o
   7   2  21        4.70      -27.32     27.32 o
   8   2  21       41.97        8.54     52.93 o
   9   2  21      352.15      315.85     68.29 o
  10   2  21        0.11      -13.66     52.93 o
  11   2  21      227.32      222.54     54.63 o
   1   3  21     1341.21     1407.02     52.77 o
   2   3  21      331.72      328.72     36.40 o
   3   3  21        4.56       55.62     35.00 o
   4   3  21      124.29       84.95     44.76 o
   5   3  21      811.36      849.35     42.51 o
   6   3  21       25.64       39.72     30.63 o
   7   3  21     1102.47     1024.24    106.70 o
   8   3  21       90.52      107.56     63.17 o
   9   3  21       15.16        5.12     49.51 o
  10   3  21       61.11      100.73     63.17 o
   0   4  21       47.39       57.37     30.63 o
   1   4  21        0.75        7.87     19.52 o
   2   4  21      120.51      111.17     27.01 o
   3   4  21      475.74      530.78     35.53 o
   4   4  21        0.27      -15.46     21.55 o
   5   4  21      282.02      245.51     80.24 o
   6   4  21      131.80      186.09     64.88 o
   7   4  21       89.02      151.95     66.58 o
   8   4  21       29.44       93.90     63.17 o
   9   4  21      688.33      787.05    102.44 o
  10   4  21        6.76      -35.85     58.05 o
   1   5  21       27.33       37.52     23.65 o
   2   5  21       36.24       62.57     21.49 o
   3   5  21        0.02        3.01     29.07 o
   4   5  21        5.38      -15.76     30.73 o
   5   5  21       31.91       32.50     30.95 o
   6   5  21       23.35      -32.44     56.34 o
   7   5  21       34.80      -58.05     58.05 o
   8   5  21        0.84      -35.85     61.46 o
   9   5  21      110.98      116.09     71.71 o
   0   6  21      112.99       49.51     61.46 o
   1   6  21        0.65      -28.24     45.24 o
   2   6  21        0.00       -7.68     38.63 o
   3   6  21        6.38      -11.25     41.61 o
   4   6  21       18.97       16.26     33.14 o
   5   6  21        8.22      -51.22     51.22 o
   6   6  21        3.33      -51.22     51.22 o
   7   6  21        2.05       44.39     68.29 o
   1   7  21      241.19      197.08     52.25 o
   2   7  21       40.96       11.10     44.67 o
   3   7  21       32.78      -14.80     43.26 o
   4   7  21        4.05       11.09     43.75 o
   2   0  22      668.79      686.32     58.05 o
   3   0  22       15.73       -5.12     30.73 o
   4   0  22      119.01      174.14     40.97 o
   5   0  22      157.73       73.41     35.85 o
   6   0  22      363.20      408.04     52.93 o
   8   0  22      524.86      501.94     73.41 o
   9   0  22       10.93      -42.68     44.39 o
  10   0  22        4.03       -3.41     51.22 o
   1   1  22       81.96       66.58     35.85 o
   2   1  22       95.18      155.36     39.27 o
   3   1  22        1.13        0.32     22.31 o
   4   1  22      544.87      594.77    106.70 o
   5   1  22       14.78      -10.33     23.52 o
   6   1  22       21.54       10.12     25.93 o
   7   1  22       82.76       29.02     52.93 o
   8   1  22      285.70      259.51     64.88 o
   9   1  22       46.35       59.75     54.63 o
  10   1  22      303.61      247.55     71.71 o
   0   2  22      646.91      814.37     64.88 o
   1   2  22        1.43       10.24     32.44 o
   2   2  22        9.38      -18.78     29.02 o
   3   2  22      100.27      117.38     28.17 o
   4   2  22       28.48       53.80     48.66 o
   5   2  22        6.89       13.80     22.16 o
   6   2  22      205.44      149.90     35.63 o
   7   2  22        1.18       42.68     52.93 o
   8   2  22        0.36        8.54     52.93 o
   9   2  22        9.40      -17.07     56.34 o
  10   2  22        4.69      -32.44     51.22 o
   1   3  22       35.53       73.21     25.93 o
   2   3  22      176.58      274.33     48.66 o
   3   3  22        4.11       13.22     28.69 o
   4   3  22        0.47       22.29     23.14 o
   5   3  22        0.22       25.16     22.40 o
   6   3  22        5.53      -22.19     49.51 o
   7   3  22       18.36      104.14     61.46 o
   8   3  22       61.15       88.78     58.05 o
   9   3  22       58.40       56.34     61.46 o
   0   4  22       13.06       23.90     35.85 o
   1   4  22       63.24       67.45     24.74 o
   2   4  22       52.84       37.82     23.30 o
   3   4  22       22.43       18.49     23.68 o
   4   4  22        0.19       37.56     56.34 o
   5   4  22       57.42        3.41     58.05 o
   6   4  22      144.38      194.63     64.88 o
   7   4  22        3.19      -10.24     59.75 o
   8   4  22       22.38       52.93     59.75 o
   1   5  22       11.15        1.05     51.22 o
   2   5  22      352.51      350.57     43.27 o
   3   5  22        2.18       16.93     34.15 o
   4   5  22      259.15      276.38     42.62 o
   5   5  22        9.54       40.19     33.09 o
   6   5  22       10.21      117.80     68.29 o
   7   5  22      307.40      355.11     85.36 o
   0   6  22      506.25      466.09     87.07 o
   1   6  22        0.03      -38.63     38.63 o
   2   6  22      108.78       72.38     64.88 o
   3   6  22       14.69       -6.83     63.17 o
   4   6  22       11.94      -35.85     59.75 o
   1   1  23      138.60      163.90     42.68 o
   2   1  23      140.48      169.02     42.68 o
   3   1  23       18.04       26.46     25.35 o
   4   1  23       12.08       19.20     24.73 o
   5   1  23       86.14      105.00     28.97 o
   0   2  23        0.84        8.54     35.85 o
   1   2  23      153.46      211.70     44.39 o
   2   2  23       14.27       23.90     35.85 o
   3   2  23      575.24      624.86     59.75 o
   4   2  23       17.90       46.95     26.56 o
   5   2  23       73.20       71.71     40.97 o
   7   2  23        1.88      114.39     58.05 o
   8   2  23        5.61       61.46     59.75 o
   1   3  23      417.89      521.56     40.43 o
   2   3  23        1.40      -22.19     34.15 o
   4   3  23        0.40       22.19     35.85 o
   5   3  23      213.15      189.85     37.90 o
   6   3  23        0.68       27.32     56.34 o
   7   3  23      306.73      283.41     73.41 o
   0   4  23       51.91       61.46     40.97 o
   1   4  23        4.32       54.63     39.27 o
   2   4  23       81.82       15.37     35.85 o
   3   4  23      320.20      422.30     45.43 o
   4   4  23        1.53       27.32     61.46 o
   5   4  23      107.78      151.95     68.29 o
   6   4  23       13.14       -8.54     54.63 o
   2   5  23       30.33       13.66     61.46 o
   3   5  23        7.38      -56.34     56.34 o
   4   5  23        0.50      -37.56     61.46 o
   2   0  24      150.32      209.99     44.39 o
   3   0  24       15.86        3.41     35.85 o
   4   0  24      368.90      411.45     56.34 o
   1   1  24        0.00      -11.95     34.15 o
   2   1  24       34.74       49.51     37.56 o
   3   1  24        3.21        6.27     25.93 o
   4   1  24      372.11      390.97     54.63 o
   0   2  24       19.05       39.27     39.27 o
   1   2  24       24.43       52.93     39.27 o
   2   2  24       10.41        3.41     37.56 o
   4   2  24        7.31       15.37     39.27 o
   1   3  24       25.38      -13.66     37.56 o
   1   1  25      226.90      279.99     49.51 o
 
